# Supplementary material for: Single-cell glycome and transcriptome profiling uncovers the glycan signature of each cell subpopulation of human iPSC-derived neurons
Source: Stem Cell Reports. 2025 Sep 4;20(10):102631. doi: 10.1016/j.stemcr.2025.102631 (PMC12790714; doi:10.1016/j.stemcr.2025.102631)
Supplement: Table S1. List of marker genes of each sample group [file mmc2.xlsx]

## Sheet: Table S1
Table S1. List of marker genes of each sample group
Group	Gene name	avg_log2FC	pct.1	pct.2	raw_P_value	BH_adjp
iPSC	ZSCAN10	1.81175	1	0	5.47975e-43	2.15366e-40
	SCNN1A	2.64887	1	0.008	1.04547e-42	2.15366e-40
	ESRG	1.74728	1	0.032	6.50129e-42	8.92843e-40
	FLT1	1.61819	1	0.072	1.1301e-40	1.164e-38
	ESRP1	1.35367	1	0.056	1.92704e-40	1.58788e-38
	CYP2S1	2.47627	1	0.08	7.30728e-40	4.32093e-38
	SLC7A8	3.45167	1	0.104	7.34139e-40	4.32093e-38
	ZFP42	1.28391	1	0.112	1.61601e-39	8.32246e-38
	CLDN7	1.49714	0.963	0.04	4.73517e-39	2.16766e-37
	PRSS8	1.19834	0.975	0.064	9.69072e-39	3.99258e-37
	SMPDL3B	1.25306	0.975	0.04	1.17702e-38	4.40849e-37
	SPINT1	1.90707	0.988	0.104	1.47145e-38	5.05198e-37
	LARGE2	1.57404	0.988	0.064	2.65453e-38	8.41282e-37
	CDH1	3.47033	1	0.208	1.52481e-37	4.48731e-36
	SLC38A5	1.31055	0.963	0.064	3.62277e-37	9.95055e-36
	SLC7A3	1.76973	1	0.232	1.0172e-36	2.61929e-35
	POU5F1	3.33781	1	0.312	2.76911e-36	6.71102e-35
	RBPMS2	1.03444	1	0.32	4.01517e-36	9.19027e-35
	ATP2A3	1.07592	0.926	0.04	2.51236e-35	5.17546e-34
	L1TD1	1.33421	1	0.416	3.19624e-35	6.27072e-34
	CLDN6	2.61992	1	0.416	5.87657e-35	1.10052e-33
	USP44	1.4375	1	0.384	2.08007e-34	3.57078e-33
	DNMT3B	3.79538	1	0.584	4.36243e-34	7.18928e-33
	TRIM71	1.46812	1	0.624	5.02224e-34	7.95832e-33
	KDR	1.10493	0.988	0.144	6.33962e-34	9.67378e-33
	LIN28A	2.0541	1	0.608	8.27389e-34	1.21744e-32
	SNHG14	3.19828	1	1	9.91058e-34	1.40799e-32
	AASS	3.22218	1	0.776	1.07082e-33	1.4706e-32
	TMPRSS2	1.16424	0.852	0.008	3.04037e-33	4.04075e-32
	TET1	1.15143	1	0.88	3.99577e-33	5.14455e-32
	DMKN	1.17014	0.963	0.08	4.27298e-33	5.33475e-32
	F11R	1.65626	1	0.504	4.79097e-33	5.80553e-32
	DPPA4	2.10359	1	0.648	6.44601e-33	7.46407e-32
	GPR176	1.78327	1	0.4	6.522e-33	7.46407e-32
	ETV4	1.1778	1	0.248	7.77986e-33	8.66298e-32
	ITGB5	2.60826	1	0.728	9.97433e-33	1.08143e-31
	SLC16A1	2.53093	1	0.824	1.0315e-32	1.08969e-31
	SLC39A14	2.42592	1	0.64	1.12555e-32	1.15931e-31
	CHML	1.02166	1	0.808	1.30129e-32	1.30764e-31
	USO1	1.27394	1	0.824	1.88293e-32	1.84706e-31
	DSG2	1.34418	1	0.648	2.28971e-32	2.19386e-31
	PIM2	1.26994	1	0.504	2.82273e-32	2.58436e-31
	MDN1	2.0755	1	0.896	4.60621e-32	4.03779e-31
	ALPL	1.58281	1	0.184	4.89355e-32	4.2003e-31
	XACT	3.45111	1	0.864	6.5182e-32	5.48061e-31
	YES1	1.37031	1	0.8	7.29874e-32	6.01416e-31
	SEPHS1	2.29291	1	0.84	2.02387e-31	1.60353e-30
	RBM47	1.38628	1	0.208	4.49427e-31	3.49366e-30
	BCAT1	2.18244	1	0.864	5.08197e-31	3.87735e-30
	SINHCAF	1.37148	1	0.696	5.70811e-31	4.27589e-30
	RCC2	1.24288	1	0.848	7.19428e-31	5.29294e-30
	ETV1	1.54578	0.988	0.288	1.27531e-30	9.05907e-30
	TMEM63A	1.58977	1	0.512	2.53269e-30	1.71061e-29
	SLC1A5	2.12229	1	0.608	3.75546e-30	2.49556e-29
	ROR1	1.04013	1	0.36	5.49725e-30	3.53886e-29
	FLVCR1	1.18147	1	0.928	7.87311e-30	4.91473e-29
	MGST1	3.11146	1	0.696	1.70774e-29	1.05013e-28
	SNHG4	1.61132	1	0.384	1.91548e-29	1.16056e-28
	ANOS1	1.45377	1	0.592	2.36668e-29	1.41315e-28
	SPRY4	1.26928	1	0.352	2.77422e-29	1.63282e-28
	PGAM1	1.01225	1	0.96	3.16745e-29	1.83801e-28
	SLC38A1	1.69317	1	0.968	3.25575e-29	1.86301e-28
	SFRP1	1.47309	1	0.608	4.08857e-29	2.30752e-28
	MFGE8	2.37811	1	0.832	8.72106e-29	4.72773e-28
	FIRRE	1.709	1	0.36	9.00985e-29	4.82086e-28
	SLC38A2	1.81253	1	0.952	2.0755e-28	1.09629e-27
	SNX5	1.33828	1	0.88	2.7946e-28	1.45744e-27
	THY1	1.54551	1	0.864	3.07502e-28	1.58364e-27
	CD24	1.95639	1	0.952	4.60717e-28	2.3434e-27
	GPC3	1.73818	1	0.384	1.00121e-27	5.03045e-27
	JADE1	1.90141	1	0.656	1.33498e-27	6.62664e-27
	NLN	1.20442	1	0.92	1.58204e-27	7.75952e-27
	HMGA1	1.43434	1	0.968	1.6344e-27	7.92205e-27
	MT-CO1	1.3577	1	1	1.864e-27	8.82723e-27
	EPCAM	1.67253	1	0.336	3.39012e-27	1.56936e-26
	EPHA1	1.2444	1	0.32	3.84685e-27	1.761e-26
	PLPP2	1.44027	0.963	0.256	3.90067e-27	1.76602e-26
	ITPR3	1.13682	0.975	0.28	4.88391e-27	2.18714e-26
	CBS	1.57026	1	0.824	5.19061e-27	2.2995e-26
	SLC2A3	2.42775	1	0.816	7.38913e-27	3.20455e-26
	MLEC	1.06271	1	0.912	8.14807e-27	3.49688e-26
	TFRC	1.64316	1	0.752	1.16166e-26	4.93405e-26
	SALL4	1.17509	1	0.552	1.17781e-26	4.95162e-26
	SLC20A1	1.26699	1	0.872	1.69058e-26	7.03556e-26
	PMEL	1.2534	1	0.232	1.77328e-26	7.30593e-26
	SORL1	1.63508	0.988	0.728	1.97905e-26	8.07298e-26
	SLC5A6	1.69647	1	0.752	2.21226e-26	8.84904e-26
	TXNDC5	1.70749	0.975	0.616	2.49834e-26	9.82498e-26
	FZD7	1.41087	1	0.848	2.50394e-26	9.82498e-26
	THBS2	1.51144	0.963	0.264	2.54279e-26	9.8833e-26
	GPC4	1.46182	1	0.728	4.26216e-26	1.62008e-25
	PIF1	1.36398	0.963	0.224	4.28614e-26	1.62008e-25
	PODXL	1.96287	1	0.864	5.59722e-26	2.07753e-25
	CBSL	1.45319	1	0.8	1.27045e-25	4.59146e-25
	WWC2	1.2955	1	0.752	1.97422e-25	7.07285e-25
	IFITM1	1.27286	0.988	0.576	2.00086e-25	7.10651e-25
	MT-ND4L	1.05019	1	1	3.2148e-25	1.13205e-24
	MT-ND2	1.18617	1	1	3.46563e-25	1.21004e-24
	CDH3	1.3296	1	0.416	3.88957e-25	1.34664e-24
	SLC6A6	1.33302	0.988	0.728	1.15902e-24	3.9464e-24
	UNC5D	1.21754	1	0.52	1.19625e-24	4.03979e-24
	ADGRG2	1.04935	0.938	0.216	1.28206e-24	4.29439e-24
	MFAP2	1.2898	1	0.56	1.33162e-24	4.4244e-24
	LARP7	2.09045	1	0.52	2.2908e-24	7.49056e-24
	SPINT2	1.80374	1	0.696	3.27734e-24	1.0632e-23
	SLC44A1	1.18974	1	0.728	8.67402e-24	2.77031e-23
	IQGAP2	1.14388	0.963	0.552	1.10351e-23	3.49728e-23
	RYR1	1.30935	0.914	0.168	1.31517e-23	4.13627e-23
	GPRC5B	1.12274	1	0.696	1.94431e-23	5.97803e-23
	MT-ATP6	1.06805	1	1	3.00478e-23	9.17014e-23
	MRPL32	1.00894	1	0.792	3.89662e-23	1.17183e-22
	APOE	1.85402	1	0.304	6.76004e-23	2.01822e-22
	FRAS1	1.37891	1	0.88	1.12103e-22	3.29902e-22
	LRRN1	1.06922	1	0.92	3.60135e-22	1.0449e-21
	VCAN	1.57097	1	0.888	4.01036e-22	1.15543e-21
	ITM2C	1.56971	1	0.96	5.63924e-22	1.61345e-21
	VASH2	1.1898	1	0.616	9.54035e-22	2.71077e-21
	SEMA6A	1.44587	1	0.928	1.05235e-21	2.94945e-21
	ZBTB44	1.30174	1	0.816	1.06179e-21	2.95578e-21
	COL18A1	1.2537	1	0.896	1.22777e-21	3.39492e-21
	GJA1	2.62189	1	0.744	1.58388e-21	4.32159e-21
	YBX3	1.20714	1	0.656	3.26175e-21	8.84107e-21
	PDPR	1.05707	1	0.824	3.54145e-21	9.53645e-21
	RDH11	1.26294	1	0.912	6.56498e-21	1.7557e-20
	SLC7A5	1.66212	1	0.96	6.60519e-21	1.7557e-20
	AHCY	1.02579	1	0.896	6.99659e-21	1.84782e-20
	DHCR24	1.84866	1	0.992	1.866e-20	4.83518e-20
	EPHB4	1.55045	1	0.68	2.66144e-20	6.85321e-20
	ATP1A1	1.48128	1	0.912	2.90036e-20	7.42203e-20
	ADCY2	1.14141	1	0.728	5.13573e-20	1.29811e-19
	TRIM28	1.11156	1	0.992	7.25497e-20	1.81154e-19
	PHACTR2	1.23199	1	0.528	1.57911e-19	3.89577e-19
	CLN6	1.16725	0.988	0.704	1.77232e-19	4.3464e-19
	PCSK9	1.18599	0.988	0.304	3.64761e-19	8.8401e-19
	BPTF	1.14049	1	0.984	5.5221e-19	1.31509e-18
	HYOU1	1.45112	1	0.928	6.1302e-19	1.45152e-18
	PDIA6	1.46343	1	0.952	7.95306e-19	1.87238e-18
	HSPA5	1.06727	1	0.968	1.83034e-18	4.26045e-18
	PRDX4	1.10938	0.988	0.84	3.04837e-18	6.97739e-18
	NCLN	1.15409	1	0.824	4.52141e-18	1.02353e-17
	XBP1	1.36631	0.988	0.816	4.69986e-18	1.05811e-17
	HSPA9	1.43382	1	0.968	5.14849e-18	1.15281e-17
	SLC3A2	1.62507	0.988	0.92	5.56823e-18	1.24006e-17
	PROM1	1.27035	1	0.544	8.64316e-18	1.91451e-17
	ZMYND8	1.00705	1	0.864	1.65162e-17	3.58141e-17
	PCDH1	1.26244	1	0.768	2.11746e-17	4.52017e-17
	PDIA3	1.06466	1	0.904	4.39031e-17	9.08948e-17
	RAI14	1.21663	1	0.776	7.14417e-17	1.45713e-16
	QSER1	1.10071	1	0.944	1.42621e-16	2.88613e-16
	ATP13A1	1.07074	1	0.864	1.42905e-16	2.88613e-16
	MUC4	2.35923	0.778	0.248	1.67887e-16	3.35775e-16
	NOTCH3	1.04376	1	0.896	1.72977e-16	3.44282e-16
	TERF1	1.8047	1	0.96	1.7791e-16	3.524e-16
	SCD	1.20798	1	1	3.36479e-16	6.57011e-16
	MAD2L2	1.03854	0.988	0.832	4.84354e-16	9.36873e-16
	DHCR7	1.20073	1	0.888	6.38302e-16	1.21189e-15
	G6PC3	1.1324	1	0.904	1.2208e-15	2.29666e-15
	GANAB	1.00556	1	0.96	1.22806e-15	2.29983e-15
	NDUFB9	1.57412	1	0.92	1.35542e-14	2.41745e-14
	FGFR2	1.20331	1	0.6	4.65711e-14	8.1997e-14
	CTSD	1.41423	0.988	0.896	7.30418e-14	1.26976e-13
	ENO1	1.02904	1	0.984	1.01263e-13	1.73114e-13
	AKAP1	1.1615	1	0.728	1.83801e-13	3.09085e-13
	ST6GAL1	1.06812	0.963	0.512	6.24707e-13	1.02541e-12
	HSD17B12	1.54431	1	0.952	9.81705e-13	1.59867e-12
	LAPTM4B	1.85929	1	0.96	2.02847e-12	3.29028e-12
	AC068888.1	1.00681	0.864	0.568	2.79693e-11	4.33208e-11
	FLNA	1.38503	1	1	2.89122e-11	4.46136e-11
	IMPDH2	1.48515	1	0.904	3.12207e-11	4.7996e-11
	TTN	1.12755	1	0.92	4.99704e-11	7.51379e-11
	CYP51A1	1.03778	0.988	0.856	1.02571e-10	1.50926e-10
	HSPD1	1.32428	1	0.968	9.73798e-10	1.37399e-09
	HSPA8	1.27475	1	1	8.31808e-09	1.12732e-08
	CTSC	1.50847	1	0.648	1.40872e-08	1.89053e-08
	PPT1	1.34055	1	0.888	6.97401e-08	8.95106e-08
	SLC39A1	1.13211	0.988	0.824	7.00062e-07	8.74017e-07
	SHMT2	1.08128	1	0.776	5.31262e-06	6.47574e-06
	NLGN4X	1.03425	1	0.92	7.73421e-06	9.31724e-06
	DANCR	1.21161	1	0.92	5.19962e-05	6.12069e-05
	SLC29A1	1.09504	1	0.64	5.48799e-05	6.42344e-05
	FOXN3	1.00321	1	0.944	7.48951e-05	8.71661e-05
	LPCAT1	1.05325	1	0.936	8.87206e-05	0.000102966
	EIF3E	1.45339	1	0.896	9.40108e-05	0.000108799
	PHC1	1.62414	1	0.904	0.0010349	0.00115864
NPC	PI15	3.41582	1	0.246	1.00309e-34	1.98612e-32
	GFRA1	1.24806	0.947	0.254	1.42621e-28	1.41195e-26
	PRTG	1.2503	0.974	0.508	6.84038e-28	4.51465e-26
	NES	1.97525	1	0.892	5.02809e-27	2.48891e-25
	DENND1A	1.45099	1	0.969	3.0979e-26	1.22677e-24
	ZEB2	2.04439	1	0.4	4.85728e-25	1.6029e-23
	ANKRD1	1.01983	0.776	0.085	7.18074e-25	2.03112e-23
	NIN	2.08356	0.987	0.877	3.44515e-24	8.0733e-23
	LRP2	2.81835	0.934	0.523	3.66968e-24	8.0733e-23
	SLC12A2	1.81055	1	0.954	4.83243e-22	8.69838e-21
	CLSTN2	1.53984	0.961	0.477	8.33117e-22	1.37464e-20
	BMP7	1.17685	0.908	0.469	1.05225e-21	1.60266e-20
	SORBS2	1.89914	1	0.923	2.53827e-21	3.35052e-20
	MFAP5	1.00508	0.671	0.085	6.82248e-21	7.94618e-20
	AHNAK	1.54444	0.987	0.554	2.24908e-20	2.47398e-19
	TMSB4X	1.59679	1	0.992	2.89206e-20	3.01384e-19
	RFX4	1.17721	0.895	0.377	3.95128e-20	3.91177e-19
	SRGAP1	1.07801	1	0.885	1.4588e-19	1.37544e-18
	ADGRL3	1.35683	1	0.954	3.90631e-19	3.51568e-18
	PAX6	1.61931	0.947	0.315	5.66241e-19	4.8746e-18
	CDH2	1.85444	1	0.985	6.18762e-19	5.10479e-18
	CDH11	1.52419	1	0.831	1.26058e-18	9.59981e-18
	SDK1	1.43982	1	0.892	3.73796e-18	2.74117e-17
	SOX11	1.13856	1	1	6.16612e-18	4.36033e-17
	CAMK2D	1.52015	0.961	0.8	1.00339e-17	6.62236e-17
	THBS1	2.32111	1	0.962	1.04454e-17	6.6716e-17
	ENPP2	1.37954	0.868	0.446	1.23352e-17	7.40112e-17
	FBN2	2.48666	0.974	0.9	1.38234e-17	8.05008e-17
	HSPG2	2.10682	0.974	0.762	2.35354e-17	1.33143e-16
	CSRP1	1.58095	0.934	0.592	2.81028e-17	1.50388e-16
	FGFR3	1.35022	0.908	0.562	3.02156e-17	1.57439e-16
	GREB1L	1.22716	0.934	0.669	5.35737e-17	2.6519e-16
	TGFB2	1.03732	0.842	0.346	6.502e-17	3.06523e-16
	CRB2	1.27646	0.987	0.6	8.08242e-17	3.72167e-16
	CAPN2	1.09881	0.961	0.754	2.52398e-16	1.04114e-15
	CORO1C	1.03231	0.987	0.969	2.64231e-16	1.06771e-15
	IGFBP5	1.83218	0.921	0.4	3.71779e-16	1.44338e-15
	FBN1	1.12895	0.908	0.638	4.038e-16	1.53755e-15
	JAG1	1.93612	0.987	0.915	5.67475e-16	2.08074e-15
	PLEKHG4B	1.49676	0.987	0.854	7.92289e-16	2.85224e-15
	FLNC	1.87028	0.908	0.746	8.29832e-16	2.93405e-15
	UTRN	1.74189	0.987	0.915	1.81793e-15	6.10083e-15
	PMP22	1.51532	0.724	0.215	4.13356e-15	1.29912e-14
	TAGLN	1.39051	0.974	0.831	5.21105e-15	1.58737e-14
	PRSS23	1.72272	0.974	0.738	7.79421e-15	2.33826e-14
	ADAMTSL1	1.36063	0.882	0.469	1.02161e-14	2.9747e-14
	TLN1	1.34632	0.987	0.931	1.63256e-14	4.55278e-14
	LOXL2	1.04197	0.934	0.854	2.50331e-14	6.60875e-14
	IGDCC3	1.06889	0.974	0.7	5.35062e-14	1.39398e-13
	NEK6	1.28692	0.921	0.738	1.67294e-13	4.19295e-13
	C1orf198	1.51196	0.974	0.8	1.7776e-13	4.39957e-13
	VIM	2.73081	1	0.892	1.85475e-13	4.47853e-13
	EGFR	1.24852	0.789	0.515	2.34453e-13	5.59297e-13
	TSPAN18	1.108	0.947	0.8	3.47755e-13	8.0001e-13
	COL4A1	1.65177	1	0.954	3.5152e-13	8.0001e-13
	ZNF185	1.0942	0.737	0.392	5.80846e-13	1.3069e-12
	MYOF	1.18778	0.697	0.338	1.74781e-12	3.84519e-12
	IGFBP2	1.07026	1	0.938	1.84867e-12	4.02238e-12
	CRIM1	1.13142	1	0.869	1.9231e-12	4.13885e-12
	IL32	1.09395	0.816	0.431	2.48738e-12	5.29572e-12
	MYH9	1.37208	1	0.992	3.82482e-12	8.05653e-12
	LPIN1	1.26061	0.974	0.869	4.08788e-12	8.51999e-12
	LIMCH1	1.22009	0.974	0.646	5.96135e-12	1.21685e-11
	HEG1	1.24585	0.908	0.7	6.34682e-12	1.28232e-11
	NEAT1	2.25427	1	0.946	1.13218e-11	2.26436e-11
	SPTAN1	1.00255	1	0.992	1.5062e-11	2.95274e-11
	NTRK2	1.11051	0.908	0.385	2.48691e-11	4.82754e-11
	COTL1	1.16876	0.987	0.962	3.25064e-11	6.12978e-11
	L1CAM	1.12395	0.974	0.908	3.65247e-11	6.82253e-11
	ACTG1	1.06638	1	1	5.71163e-11	1.03753e-10
	COL12A1	1.25297	0.763	0.485	6.90304e-11	1.24255e-10
	NID1	1.30129	0.855	0.692	3.04942e-10	5.39094e-10
	COL11A1	1.0659	0.908	0.8	3.26898e-10	5.72795e-10
	UHRF1	1.22947	0.987	0.846	3.37059e-10	5.85417e-10
	ZNF827	1.05792	0.987	0.938	1.19122e-09	1.96551e-09
	LAMB2	1.01008	0.908	0.831	1.48487e-09	2.42978e-09
	OLFML2B	1.16931	0.737	0.523	1.66779e-09	2.70674e-09
	GSN	1.08189	0.882	0.738	1.83627e-09	2.94327e-09
	MYH10	1.6912	1	0.969	5.10214e-09	8.01766e-09
	HMGCS1	1.04747	1	1	6.62419e-09	1.03275e-08
	CCN2	1.63192	0.987	0.862	7.54938e-09	1.16779e-08
	MIR4435-2HG	1.1549	1	0.931	2.33928e-08	3.45655e-08
	TPM1	1.5744	1	0.985	1.66448e-07	2.30466e-07
	PLXND1	1.04081	0.803	0.715	1.73315e-07	2.38309e-07
	CCND2	1.02765	0.987	0.892	7.95883e-07	1.02997e-06
	ANXA2	1.51721	1	0.862	8.86649e-07	1.13262e-06
	AXL	1.05477	0.842	0.731	2.40018e-06	2.98891e-06
	CCN1	1.45128	0.961	0.746	1.30265e-05	1.54446e-05
	BCL2L11	1.34151	0.789	0.623	1.37505e-05	1.6206e-05
	HNRNPA2B1	1.03593	1	1	2.13851e-05	2.47617e-05
	FLNB	1.85678	0.974	0.962	3.49477e-05	3.97681e-05
	KPNA2	1.12522	1	0.931	3.56789e-05	4.03681e-05
	CLIP1	1.10804	0.974	0.954	4.73449e-05	5.32631e-05
	ADAM9	1.15386	0.961	0.908	0.000177384	0.000194045
	MALAT1	1.37329	1	1	0.000493111	0.00053353
	PALLD	1.0988	1	0.915	0.00153814	0.00161996
	CRABP1	1.06784	0.803	0.746	0.0166713	0.0171923
Neuron	SST	1.86121	0.918	0.051	1.03818e-33	3.83089e-31
	NSG2	2.35698	0.898	0.115	1.15122e-26	2.124e-24
	CHL1	1.48251	0.796	0.076	2.61367e-25	3.21481e-23
	SCN3A	1.80466	0.898	0.14	6.02926e-25	4.56911e-23
	SEZ6L	2.98635	0.816	0.102	6.1912e-25	4.56911e-23
	PLXNA4	1.05818	0.959	0.178	1.40511e-24	8.64141e-23
	ISLR2	1.38152	0.837	0.096	4.59743e-24	2.12057e-22
	SLC6A1	1.87745	0.755	0.083	1.26226e-22	4.65775e-21
	GPM6A	2.32672	0.959	0.35	7.86256e-22	2.23176e-20
	SLC1A2	3.07349	0.898	0.28	7.77862e-21	1.68842e-19
	CHD5	1.20353	0.735	0.115	7.82564e-20	1.44383e-18
	STMN2	1.51091	0.878	0.217	6.27303e-19	1.05216e-17
	SLIT1	2.16427	0.939	0.382	9.70355e-18	1.11894e-16
	ABLIM3	1.09812	0.551	0.045	1.20966e-17	1.31284e-16
	TENM2	1.86948	1	0.439	6.17102e-17	5.99239e-16
	CACNA1E	1.86219	0.98	0.338	1.27827e-16	1.15045e-15
	KLF7	1.20787	0.98	0.885	1.74365e-16	1.49629e-15
	CPE	1.25374	0.98	0.631	1.94538e-16	1.63146e-15
	SPOCK2	1.62821	0.837	0.293	3.97346e-16	3.18741e-15
	GAP43	1.00661	0.918	0.592	8.72388e-16	5.96132e-15
	SCN2A	1.04209	1	0.414	9.50069e-16	6.2709e-15
	DCLK2	1.24214	1	0.567	1.50544e-15	9.57773e-15
	PDE4D	1.25146	0.959	0.618	6.25096e-15	3.24874e-14
	MAPT	2.96257	1	0.58	2.94071e-14	1.30738e-13
	ATP9A	1.9269	1	0.885	3.40971e-14	1.48021e-13
	FRMD4A	1.02537	0.959	0.917	3.51133e-14	1.48929e-13
	DKK3	1.16161	1	0.924	4.74409e-14	1.94584e-13
	B4GALNT1	1.1031	0.776	0.236	5.10013e-14	2.06808e-13
	ASXL3	1.21081	0.918	0.382	5.59524e-14	2.24418e-13
	TMOD2	1.07334	0.939	0.567	6.46968e-14	2.5397e-13
	GRM5	1.14529	0.694	0.191	8.44046e-14	3.21085e-13
	SYT11	1.05675	1	0.975	1.76989e-13	6.34069e-13
	DCX	2.06725	1	0.624	4.79772e-13	1.63922e-12
	TUBA1A	1.87003	1	1	8.44567e-13	2.78255e-12
	DPYSL3	1.72323	1	0.994	8.79035e-13	2.87048e-12
	REEP1	1.84127	0.796	0.325	1.55892e-12	4.83628e-12
	MAP2	1.16855	1	0.739	1.55967e-12	4.83628e-12
	NRP1	1.35013	0.816	0.357	1.75671e-12	5.40188e-12
	GRIK2	1.20015	0.837	0.344	2.45608e-12	7.37681e-12
	ARL4C	1.06921	1	0.879	3.70994e-12	1.07793e-11
	MYT1L	1.88786	0.633	0.159	7.24343e-12	2.00964e-11
	TUBB2A	1.27015	0.98	1	1.02927e-11	2.79266e-11
	PTPRO	1.77953	1	0.541	1.03997e-11	2.80108e-11
	AFF3	1.22946	0.857	0.497	1.40189e-11	3.69498e-11
	INA	1.11251	0.918	0.58	1.73209e-11	4.53291e-11
	LDLRAD4	1.11891	1	0.573	1.76672e-11	4.59098e-11
	PTPRN2	1.27665	1	0.879	2.07485e-11	5.28012e-11
	THRA	1.36141	0.857	0.573	2.52455e-11	6.29432e-11
	CACNA1C	2.13756	0.755	0.338	2.62301e-11	6.49591e-11
	ST8SIA2	1.07172	1	0.745	3.37974e-11	8.25911e-11
	XPR1	1.59827	1	0.981	4.05742e-11	9.84991e-11
	LINC00461	1.13582	0.98	0.427	4.38569e-11	1.05773e-10
	NR2F1	1.20427	0.98	0.484	7.65899e-11	1.81165e-10
	PLPPR2	1.24131	0.878	0.637	7.84911e-11	1.84479e-10
	NRXN2	1.70235	0.816	0.49	7.93872e-11	1.85404e-10
	CELF3	1.02936	0.755	0.312	1.0453e-10	2.41071e-10
	ELAVL4	1.195	0.755	0.268	1.11907e-10	2.56483e-10
	SCN3B	1.51202	0.857	0.414	1.53163e-10	3.42528e-10
	ADAMTS10	1.04113	0.816	0.567	1.6345e-10	3.59007e-10
	ADGRG1	1.4492	1	0.446	1.703e-10	3.71837e-10
	SLC8A1	1.01855	0.939	0.643	1.8933e-10	4.08553e-10
	TANC2	1.3631	1	0.904	1.9611e-10	4.20725e-10
	RGS4	1.19323	0.673	0.178	2.19119e-10	4.6737e-10
	MIR100HG	2.10927	0.857	0.484	2.26524e-10	4.78032e-10
	DNER	1.16206	0.918	0.624	2.39558e-10	5.02255e-10
	KIF5A	1.76453	0.959	0.694	3.34425e-10	6.97191e-10
	ASTN1	1.34328	0.98	0.656	4.40806e-10	9.13805e-10
	EEF1A2	1.53133	0.796	0.452	5.99318e-10	1.20846e-09
	CRIP2	1.10812	0.898	0.605	6.78672e-10	1.3464e-09
	GABRG2	1.01345	0.551	0.14	6.98206e-10	1.37338e-09
	SLC12A5	1.15296	0.673	0.268	6.99719e-10	1.37338e-09
	SRGAP3	1.01303	1	0.79	8.56022e-10	1.66249e-09
	PLAGL1	1.8289	0.633	0.242	8.63279e-10	1.6678e-09
	TUBA1C	1.21584	1	1	1.19892e-09	2.29223e-09
	PAK3	1.20699	1	0.904	1.34157e-09	2.55175e-09
	NR2F1-AS1	1.50731	0.959	0.535	1.47657e-09	2.79412e-09
	SLC22A17	1.24012	0.98	0.936	2.7886e-09	5.14496e-09
	CELF4	1.32856	0.755	0.382	3.24539e-09	5.89926e-09
	CSRNP3	1.03486	0.857	0.535	3.38831e-09	6.12886e-09
	SYT7	1.46697	0.837	0.401	3.61071e-09	6.43648e-09
	TUBB4A	1.35832	0.98	0.924	4.01737e-09	7.12698e-09
	SNAP91	1.77178	0.694	0.344	6.93778e-09	1.21329e-08
	PARP6	1.40488	0.98	0.847	7.07706e-09	1.23181e-08
	NR2F2	1.00121	0.98	0.522	9.842e-09	1.68134e-08
	MIR99AHG	1.69612	1	0.694	1.10938e-08	1.87781e-08
	ARHGEF9	1.35273	0.939	0.847	1.16181e-08	1.95757e-08
	CTNND2	1.10943	0.939	0.828	1.19276e-08	2.00058e-08
	ZNF521	1.50933	0.939	0.752	1.25997e-08	2.10375e-08
	NFIA	1.3745	0.98	0.726	1.33706e-08	2.22241e-08
	ENC1	1.15826	0.898	0.752	1.57053e-08	2.59027e-08
	KRT17	1.07541	0.224	0.006	1.57242e-08	2.59027e-08
	TIMP2	1.30241	0.98	0.987	1.77158e-08	2.89253e-08
	DPYSL5	1.18834	1	0.732	1.86731e-08	3.03541e-08
	TUBB2B	1.29438	1	1	2.47117e-08	3.98156e-08
	ACSL6	1.38689	0.592	0.248	2.79276e-08	4.42286e-08
	COL1A1	2.59961	0.98	0.924	3.0196e-08	4.76168e-08
	APBA2	1.18424	0.939	0.803	3.54385e-08	5.52532e-08
	PPFIA2	1.1274	0.735	0.414	3.62491e-08	5.62014e-08
	SCARB2	1.20541	1	0.987	3.65695e-08	5.64609e-08
	SYT13	1.28118	0.837	0.49	3.7919e-08	5.83004e-08
	GRIN2B	1.31306	1	0.866	4.13804e-08	6.33584e-08
	ZFHX4	1.12036	0.898	0.631	6.05286e-08	9.19138e-08
	ANK2	2.69382	1	0.981	7.89921e-08	1.18972e-07
	ANK3	1.74055	0.98	0.93	8.43434e-08	1.26515e-07
	IDS	1.07107	0.878	0.879	8.55692e-08	1.27834e-07
	DCLK1	1.58779	0.98	0.892	9.60071e-08	1.42276e-07
	CASK	1.3019	1	0.987	1.05345e-07	1.5549e-07
	LRRC7	1.08255	0.98	0.803	1.16849e-07	1.711e-07
	CADPS	1.17087	0.918	0.58	1.44458e-07	2.10692e-07
	SCN1A	1.06131	0.592	0.229	1.67442e-07	2.43253e-07
	ABCA3	1.09425	0.939	0.745	1.81363e-07	2.62443e-07
	AFF2	1.00378	0.816	0.65	1.96837e-07	2.83722e-07
	GDI1	1.42825	0.959	0.987	2.9736e-07	4.23652e-07
	A2M	1.42749	0.755	0.433	5.71034e-07	8.01185e-07
	SCN9A	1.57451	0.878	0.624	5.78279e-07	8.08276e-07
	STMN1	1.72995	1	1	6.10581e-07	8.50205e-07
	ATP2B2	1.19262	0.469	0.172	8.0411e-07	1.11089e-06
	OPCML	1.22711	0.857	0.586	8.06824e-07	1.11089e-06
	LMO3	1.63728	0.898	0.592	8.32585e-07	1.1421e-06
	SHANK2	1.5831	1	0.758	8.37358e-07	1.14439e-06
	NCAM1	2.01754	1	0.847	1.06547e-06	1.45077e-06
	SEPTIN3	1.52826	1	0.854	1.12909e-06	1.53174e-06
	MAPRE2	1.40333	0.98	0.968	1.29164e-06	1.73948e-06
	NSG1	1.27949	0.857	0.713	1.87075e-06	2.51021e-06
	TRPM3	1.1981	0.816	0.541	2.06123e-06	2.75577e-06
	NFASC	1.22811	1	0.866	2.07442e-06	2.7634e-06
	ATP6V0E2	1.05223	0.878	0.892	2.60001e-06	3.42645e-06
	SYBU	1.26821	0.592	0.306	2.64815e-06	3.47746e-06
	NDRG4	1.4449	1	0.904	3.3019e-06	4.3053e-06
	KIF1B	1.20946	1	1	3.36067e-06	4.3665e-06
	SLIT3	1.01245	0.755	0.51	3.6171e-06	4.6832e-06
	FHL1	1.28524	1	0.981	4.26479e-06	5.50247e-06
	ZFHX3	1.54584	1	0.904	4.30318e-06	5.53266e-06
	FXYD6	2.19374	0.98	0.968	4.76771e-06	6.10863e-06
	CTNNA2	1.28793	0.714	0.573	5.84129e-06	7.43253e-06
	NRXN1	2.37935	0.939	0.618	6.94627e-06	8.80816e-06
	ATP1A3	2.73019	0.939	0.815	8.75734e-06	1.10666e-05
	GRM7	1.07364	0.592	0.318	1.01511e-05	1.27406e-05
	MAGED1	1.00962	1	0.994	1.15102e-05	1.43976e-05
	TSPAN7	1.66293	0.939	0.739	2.22238e-05	2.75188e-05
	PTPRD	1.22613	0.98	0.936	2.33159e-05	2.87745e-05
	LEF1	1.02893	0.408	0.178	5.8539e-05	7.10556e-05
	TUBB3	1.71052	0.939	0.949	6.33673e-05	7.6664e-05
	KIF21B	1.65489	0.939	0.796	6.91558e-05	8.33938e-05
	STAT3	1.01556	0.959	0.987	7.0405e-05	8.46236e-05
	MAPK10	1.46987	0.898	0.726	9.31691e-05	0.000111621
	EVL	1.19508	1	0.955	9.47716e-05	0.000113174
	ITGA11	1.21514	0.571	0.255	9.83355e-05	0.000117051
	ABCC8	1.55215	0.551	0.312	0.000123651	0.000145773
	EPB41L1	1.38854	0.898	0.86	0.00015417	0.000181174
	LINC00963	1.20524	0.49	0.248	0.000175457	0.000205536
	CYFIP2	1.11697	0.939	0.943	0.00020252	0.000236487
	PTN	1.05125	0.776	0.739	0.000236421	0.000275203
	CNTN1	1.10632	0.898	0.618	0.000244587	0.000283813
	CACNA1G	1.53184	0.49	0.274	0.000320477	0.000370708
	KIF3C	1.14274	0.939	0.917	0.000330613	0.000381238
	SEZ6	1.2124	0.694	0.503	0.000353978	0.000406909
	LINC00632	1.10384	1	0.975	0.000441853	0.000506347
	JPT1	1.12571	1	0.994	0.000460494	0.000526075
	FRY	1.03315	0.98	0.777	0.000526879	0.000598211
	NREP	1.397	1	0.975	0.000787178	0.000888284
	CLSTN3	1.1467	0.837	0.866	0.000880374	0.000990421
	NELL2	1.68115	0.837	0.968	0.000995549	0.0011132
	CTSB	1.38813	0.918	0.949	0.0010765	0.00120009
	RUNX1T1	1.33097	0.857	0.643	0.00129576	0.00144017
	PEG10	1.35759	0.98	0.968	0.00154282	0.00170961
	ENO2	1.12245	0.939	0.898	0.00176067	0.00194517
	ABR	1.09777	0.98	0.936	0.00199341	0.0021892
	AP3B2	1.61139	0.673	0.688	0.00382249	0.00416076
	COL5A1	1.0177	0.837	0.866	0.00492109	0.00534083
	PTPRN	1.2271	0.816	0.701	0.00525278	0.00568409
	CRMP1	1.23125	0.98	0.994	0.00558543	0.00602638
	ADGRV1	1.02073	0.755	0.955	0.00602953	0.00648658
	IGFBP7	1.3728	0.49	0.306	0.00975455	0.0104635
	GNAO1	1.92621	0.939	0.86	0.0099604	0.0106533
	GNAS	1.72811	1	1	0.013386	0.0142758
	ABCA2	1.03294	0.796	0.752	0.014338	0.015247
	TNS1	1.2337	0.633	0.484	0.014697	0.0155838
	BLCAP	1.28028	1	0.936	0.0163015	0.0172356
	PTPRZ1	1.12291	0.796	0.879	0.0292648	0.0308535
	STXBP1	1.4767	1	0.93	0.0307298	0.0323057
	SLC9A6	1.09346	0.939	0.936	0.0364363	0.038196
	APP	1.09994	1	1	0.0459682	0.0480518
