# Supplementary material for: Single-cell glycome and transcriptome profiling uncovers the glycan signature of each cell subpopulation of human iPSC-derived neurons
Source: Stem Cell Reports. 2025 Sep 4;20(10):102631. doi: 10.1016/j.stemcr.2025.102631 (PMC12790714; doi:10.1016/j.stemcr.2025.102631)
Supplement: Table S2. Top 10 enriched GO term of each culture group [file mmc3.xlsx]

## Sheet: Table S2
Table S2. Top 10 enriched GO term of each culture group
Group	Category	Term	Count	%	PValue	Genes	List Total	Pop Hits	Pop Total	Fold Enrichment
iPSC	GOTERM_BP_DIRECT	GO:0006865~amino acid transport	8	4.3956	1.22003e-07	SLC6A6, SLC38A1, SLC7A8, SLC3A2, SLC1A5, SLC38A2, SLC38A5, SLC7A3	175	44	19349	20.1029
	GOTERM_BP_DIRECT	GO:0035019~somatic stem cell population maintenance	7	3.84615	6.24707e-06	SFRP1, LIN28A, DPPA4, SALL4, ZSCAN10, EPHA1, POU5F1	175	51	19349	15.1757
	GOTERM_BP_DIRECT	GO:0015804~neutral amino acid transport	5	2.74725	1.05676e-05	SLC7A5, SLC38A1, SLC7A8, SLC1A5, SLC38A2	175	16	19349	34.5518
	GOTERM_BP_DIRECT	GO:0006868~glutamine transport	4	2.1978	3.87233e-05	SLC38A1, SLC1A5, SLC38A2, SLC38A5	175	8	19349	55.2829
	GOTERM_BP_DIRECT	GO:0007155~cell adhesion	17	9.34066	3.94686e-05	COL18A1, NLGN4X, ITGB5, THY1, F11R, THBS2, CLDN6, VCAN, CDH3, PODXL, CLDN7, ANOS1, DSG2, CD24, PCDH1, MFGE8, EPHB4	175	551	19349	3.41128
	GOTERM_BP_DIRECT	GO:0018108~peptidyl-tyrosine phosphorylation	8	4.3956	0.000193374	FLT1, YES1, KDR, ROR1, EPHA1, EPHB4, FGFR2, TTN	175	132	19349	6.70095
	GOTERM_BP_DIRECT	GO:0046777~protein autophosphorylation	9	4.94505	0.000219819	FLT1, YES1, TRIM28, KDR, PIM2, THY1, EPHA1, EPHB4, FGFR2	175	179	19349	5.55917
	GOTERM_BP_DIRECT	GO:0003333~amino acid transmembrane transport	5	2.74725	0.000237322	SLC7A5, SLC38A1, SLC7A8, SLC38A2, SLC38A5	175	34	19349	16.2597
	GOTERM_BP_DIRECT	GO:0098713~leucine import across plasma membrane	3	1.64835	0.000239795	SLC7A5, SLC7A8, SLC3A2	175	3	19349	110.566
	GOTERM_BP_DIRECT	GO:1903801~L-leucine import into cell	3	1.64835	0.000239795	SLC7A5, SLC7A8, SLC3A2	175	3	19349	110.566
NPC	GOTERM_BP_DIRECT	GO:0030198~extracellular matrix organization	12	12.3711	4.29489e-08	ADAMTSL1, FBN2, MFAP5, OLFML2B, COL4A1, LAMB2, COL11A1, CCN1, NID1, THBS1, HSPG2, FBN1	93	260	19349	9.60248
	GOTERM_BP_DIRECT	GO:0007155~cell adhesion	14	14.433	2.00696e-06	IL32, COL12A1, L1CAM, THBS1, LOXL2, PRTG, ADAMTSL1, CDH2, CDH11, ADAM9, CCN2, CCN1, TLN1, MYH10	93	551	19349	5.2863
	GOTERM_BP_DIRECT	GO:0016477~cell migration	10	10.3093	3.8398e-06	TGFB2, LAMB2, AXL, PALLD, ADAM9, GFRA1, CCN2, L1CAM, THBS1, CORO1C	93	258	19349	8.0641
	GOTERM_BP_DIRECT	GO:0007411~axon guidance	9	9.27835	1.62684e-05	ADAMTSL1, PRTG, LAMB2, PALLD, GFRA1, PAX6, L1CAM, SPTAN1, BMP7	93	235	19349	7.96802
	GOTERM_BP_DIRECT	GO:0001822~kidney development	7	7.21649	2.66432e-05	TGFB2, BCL2L11, PLXND1, GREB1L, GFRA1, SOX11, LRP2	93	123	19349	11.8405
	GOTERM_BP_DIRECT	GO:0045214~sarcomere organization	5	5.15464	3.4657e-05	CSRP1, TPM1, ANKRD1, FLNC, ACTG1	93	39	19349	26.6736
	GOTERM_BP_DIRECT	GO:0044267~cellular protein metabolic process	7	7.21649	8.09023e-05	IGFBP5, CDH2, LAMB2, IGFBP2, CCN1, PRSS23, FBN1	93	150	19349	9.70918
	GOTERM_BP_DIRECT	GO:0030199~collagen fibril organization	6	6.18557	0.00014459	TGFB2, ANXA2, COL4A1, COL11A1, COL12A1, LOXL2	93	105	19349	11.8888
	GOTERM_BP_DIRECT	GO:0030036~actin cytoskeleton organization	7	7.21649	0.000219294	CSRP1, PALLD, FLNB, FLNC, UTRN, SPTAN1, CORO1C	93	180	19349	8.09098
	GOTERM_BP_DIRECT	GO:0007568~aging	7	7.21649	0.000277167	SLC12A2, GSN, IGFBP5, IGFBP2, GFRA1, CCN2, LOXL2	93	188	19349	7.74668
Neuron	GOTERM_BP_DIRECT	GO:0007399~nervous system development	21	11.4754	3.50399e-10	APP, ADGRV1, MYT1L, ST8SIA2, TMOD2, STAT3, NR2F1, CRMP1, PTN, DCLK1, GAP43, ADGRG1, DPYSL5, ENC1, DCX, SLIT1, EVL, SLIT3, SCN2A, SCN3B, APBA2	176	386	19349	5.98106
	GOTERM_BP_DIRECT	GO:0007411~axon guidance	17	9.28962	4.43029e-10	NRP1, TENM2, NRXN1, PTPRO, CRMP1, NELL2, KLF7, NFASC, CHL1, DPYSL5, TUBB3, KIF5A, CNTN1, SLIT1, EVL, NCAM1, SLIT3	176	235	19349	7.95293
	GOTERM_BP_DIRECT	GO:0007268~chemical synaptic transmission	15	8.19672	1.66329e-07	SLC12A5, NRXN1, SLC1A2, NRXN2, GRIK2, SLC6A1, CACNA1E, GRIN2B, GABRG2, CACNA1G, GRM5, GRM7, SST, KIF5A, APBA2	176	269	19349	6.13034
	GOTERM_BP_DIRECT	GO:0086010~membrane depolarization during action potential	6	3.27869	2.30296e-07	SCN9A, SCN2A, SCN3B, SCN3A, CACNA1G, SCN1A	176	16	19349	41.2266
	GOTERM_BP_DIRECT	GO:0019228~neuronal action potential	7	3.82514	2.49096e-07	SCN9A, ANK3, GRIK2, SCN2A, SCN3A, CACNA1G, SCN1A	176	30	19349	25.6521
	GOTERM_BP_DIRECT	GO:0050808~synapse organization	8	4.37158	7.00884e-07	APP, GRM5, NFASC, CTNND2, MAPT, SLC6A1, PAK3, PPFIA2	176	56	19349	15.7054
	GOTERM_BP_DIRECT	GO:0001764~neuron migration	10	5.46448	8.14831e-07	GPM6A, NRP1, TUBB2B, TUBB2A, CHL1, DNER, DCX, NR2F2, DCLK1, ASTN1	176	112	19349	9.81585
	GOTERM_BP_DIRECT	GO:0007611~learning or memory	8	4.37158	1.42004e-06	APP, GRM5, THRA, PTPRZ1, TMOD2, MAPT, GRIN2B, AFF2	176	62	19349	14.1855
	GOTERM_BP_DIRECT	GO:0031175~neuron projection development	10	5.46448	1.79258e-06	GNAO1, GPM6A, APP, MAP2, NRXN1, STMN1, STMN2, CNTN1, MAPT, FRY	176	123	19349	8.93801
	GOTERM_BP_DIRECT	GO:0007416~synapse assembly	8	4.37158	2.18144e-06	GPM6A, CLSTN3, NRXN1, SPOCK2, DNER, NRXN2, MAPT, SHANK2	176	66	19349	13.3258
