# Supplementary material for: Single-cell glycome and transcriptome profiling uncovers the glycan signature of each cell subpopulation of human iPSC-derived neurons
Source: Stem Cell Reports. 2025 Sep 4;20(10):102631. doi: 10.1016/j.stemcr.2025.102631 (PMC12790714; doi:10.1016/j.stemcr.2025.102631)
Supplement: Table S3. List of highly binding lectins of each culture group [file mmc4.xlsx]

## Sheet: Table S3
Table S3. List of highly binding lectins of each culture group
Group	Lectin	avg_log2FC	pct.1	pct.2	raw_P_value	BH_adjp
iPSC	rBC2LCN	7.97545	1	1	9.08019e-34	3.54128e-32
	SNA	2.39618	0.988	0.992	4.75303e-21	4.6342e-20
	rAOL	2.10078	0.975	0.96	5.63391e-19	4.39445e-18
	rAAL	1.32968	1	1	2.81991e-17	1.83294e-16
	TJAII	2.43404	0.901	0.768	5.31766e-16	2.59236e-15
	SSA	2.4041	0.914	0.864	3.15677e-15	1.36793e-14
	rDiscoidinI	1.31542	1	1	3.19052e-13	9.57156e-13
	rC14	1.26246	0.407	0.864	1.47966e-06	2.74794e-06
	rPVL	0.78107	0.852	0.928	0.00900314	0.0135047
	rGRFT	0.199653	1	1	0.0340037	0.0473622
NPC	rLSLN	2.59413	1	0.977	2.27012e-26	8.85346e-25
	rMOA	3.14319	1	0.985	9.38448e-26	1.82997e-24
	rSRL	2.49873	1	1	2.35338e-25	3.05939e-24
	rOrysata	1.30791	1	0.785	7.87075e-18	6.13919e-17
	rABA	1.38938	1	1	6.7128e-14	3.73999e-13
	rBanana	0.939359	1	1	6.45158e-13	2.79569e-12
	rPSL1a	1.2406	0.895	0.592	1.66336e-08	5.89738e-08
	rGC2	0.804633	1	0.992	6.82716e-08	2.21883e-07
	rGRFT	0.548327	1	1	8.30082e-07	2.31237e-06
	rPALa	0.696142	1	0.954	0.00479046	0.00983306
	TJAI	0.901145	0.566	0.454	0.00571571	0.0111456
	rMalectin	0.688693	0.539	0.415	0.00657188	0.0122049
	rRSIIL	0.683139	1	0.923	0.00825004	0.0146251
Neuron	rRSL	3.20677	1	0.166	2.10449e-30	8.2075e-29
	ConA	3.83498	1	0.446	1.56889e-24	1.52967e-23
	HPA	1.24492	0.592	0.013	1.44249e-22	9.37619e-22
	rPhoSL	1.74489	1	0.924	4.23418e-19	1.83481e-18
	WFA	1.88231	0.98	0.459	2.43267e-17	9.48741e-17
	rPALa	0.862714	1	0.962	3.61362e-17	1.28119e-16
	rRSIIL	1.14323	1	0.936	4.24236e-16	1.37877e-15
	GSLII	0.983741	1	0.815	1.1058e-13	2.87509e-13
	rF17AG	0.669139	1	0.803	6.57822e-13	1.60344e-12
	rCalsepa	0.0025999	1	0.892	1.13873e-11	2.46724e-11
	CSA	1.02805	1	0.822	1.70036e-08	3.3157e-08
	rGal3C	0.715099	0.98	0.452	2.89878e-07	4.91533e-07
	rBC2LA	0.00867202	0.469	0.108	1.56558e-06	2.4423e-06
	rPVL	0.251676	1	0.866	0.000285415	0.000412266
