# Supplementary material for: Single-cell glycome and transcriptome profiling uncovers the glycan signature of each cell subpopulation of human iPSC-derived neurons
Source: Stem Cell Reports. 2025 Sep 4;20(10):102631. doi: 10.1016/j.stemcr.2025.102631 (PMC12790714; doi:10.1016/j.stemcr.2025.102631)
Supplement: Table S4. List of marker genes of neural sub-population [file mmc5.xlsx]

## Sheet: Table S4
Table S4. List of marker genes of neural sub-population
Group	Gene name	avg_log2FC	pct.1	pct.2	raw_P_value	BH_adjp
mNeuron	CNNM1	0.255576	0.867	0.029	2.34278e-09	4.89407e-06
	SLC6A17	0.470642	1	0.235	2.03217e-08	2.1226e-05
	HCN4	0.421436	1	0.382	3.28621e-08	2.28829e-05
	AC020929.1	1.46784	0.933	0.235	1.08031e-07	4.64682e-05
	AC124303.2	0.662519	1	0.647	1.47492e-07	4.64682e-05
	CACNA1B	2.13789	1	0.294	1.49646e-07	4.64682e-05
	FGFR4	0.567431	0.733	0.029	1.5571e-07	4.64682e-05
	GRM2	0.824912	0.867	0.088	3.14904e-07	8.22292e-05
	NRXN2	1.90177	1	0.735	5.91828e-07	0.000126619
	NCAN	1.64456	1	0.765	6.0612e-07	0.000126619
	NYAP2	0.353827	0.867	0.147	7.14799e-07	0.000128721
	AP003559.1	0.256163	0.867	0.294	7.39421e-07	0.000128721
	ARHGAP44	0.996806	1	0.588	9.31085e-07	0.000143415
	SLCO4A1	0.585319	0.667	0.029	9.61131e-07	0.000143415
	ADGRB1	1.86606	1	0.324	1.12753e-06	0.000154876
	AL033504.1	0.277614	0.867	0.118	1.30377e-06	0.000154876
	CACNA1C	2.01151	1	0.647	1.44568e-06	0.000154876
	PDIA2	0.947451	0.933	0.206	1.50867e-06	0.000154876
	SLC22A15	0.275912	1	0.324	1.59268e-06	0.000154876
	FBN3	1.88212	1	0.412	1.60993e-06	0.000154876
	NPTXR	0.991645	1	0.765	1.63815e-06	0.000154876
	CHD5	1.66328	1	0.618	1.71356e-06	0.000154876
	DISP2	1.04287	1	0.735	1.78579e-06	0.000154876
	CHRNA4	1.41233	1	0.647	1.798e-06	0.000154876
	GRIP2	1.0866	1	0.353	2.11281e-06	0.000154876
	THSD7A	1.26208	1	0.735	2.21501e-06	0.000154876
	CSMD2	1.94263	0.933	0.265	2.27543e-06	0.000154876
	SLC8A3	0.633712	1	0.176	2.2909e-06	0.000154876
	GALNTL6	0.557747	0.933	0.206	2.43041e-06	0.000154876
	PCLO	1.57158	1	0.647	2.48524e-06	0.000154876
	ADCK2	0.563594	0.867	0.235	2.57806e-06	0.000154876
	BICDL1	1.09033	1	0.824	2.59216e-06	0.000154876
	NBEA	1.42875	1	0.941	2.64445e-06	0.000154876
	CACNA1I	1.05249	0.867	0.206	2.7348e-06	0.000154876
	ADCY5	1.18559	0.933	0.382	2.79331e-06	0.000154876
	LHFPL4	0.425584	0.933	0.353	2.80369e-06	0.000154876
	ATP2B2	1.47561	0.933	0.265	2.8653e-06	0.000154876
	DNM1P51	0.342102	1	0.676	2.87583e-06	0.000154876
	CNTN1	1.72324	1	0.853	2.90764e-06	0.000154876
	SORCS3	0.657547	0.8	0.147	2.96556e-06	0.000154876
	ATP8A2	1.12691	1	0.853	3.23142e-06	0.000164645
	HSF4	0.306836	0.733	0.059	3.81538e-06	0.000184546
	B3GAT1	0.68887	1	0.412	3.88705e-06	0.000184546
	C11orf87	0.882505	1	0.412	3.88705e-06	0.000184546
	SNCAIP	0.603081	0.933	0.265	4.0327e-06	0.000187207
	EPHA10	0.290862	0.933	0.294	4.21775e-06	0.000189648
	AC116565.1	0.380698	0.933	0.206	4.356e-06	0.000189648
	TCP11L1	0.374425	1	0.441	4.35855e-06	0.000189648
	CSPG4P12	0.343106	1	0.882	4.44841e-06	0.000189648
	HMGCLL1	0.516585	0.733	0.088	4.55132e-06	0.000189846
	SCG5	1.25907	1	0.853	4.90717e-06	0.000189846
	OGDHL	0.722902	0.867	0.206	4.92444e-06	0.000189846
	AL160412.1	0.487303	0.533	0	4.95279e-06	0.000189846
	SVOP	0.560797	1	0.618	4.98083e-06	0.000189846
	PLXDC1	0.876915	0.867	0.176	5.13593e-06	0.000189846
	KCNJ5	0.512726	0.733	0.088	5.18238e-06	0.000189846
	CYTH1	0.468813	1	0.647	5.20464e-06	0.000189846
	KIRREL3	1.2487	1	0.382	5.27096e-06	0.000189846
	PCDH1	1.38677	1	0.735	5.70845e-06	0.000201427
	CCDC88B	0.306002	0.733	0.118	5.84434e-06	0.000201427
	AC040168.1	0.555697	0.8	0.176	5.88178e-06	0.000201427
	LINC02250	0.293408	0.867	0.206	6.20572e-06	0.000208934
	FAXC	0.3976	1	0.647	6.40199e-06	0.000208934
	JAG2	0.992307	1	0.588	6.46496e-06	0.000208934
	CACNA2D1	1.32076	1	0.5	6.50107e-06	0.000208934
	UBAP1L	0.329747	1	0.412	6.63766e-06	0.000210092
	DANT2	0.501526	0.933	0.618	6.80787e-06	0.000212263
	LINC01123	0.260777	0.867	0.353	7.08824e-06	0.000217755
	RETREG1	0.346488	0.933	0.324	7.48264e-06	0.00022403
	MLXIPL	0.588059	0.733	0.118	7.50697e-06	0.00022403
	GPRASP1	0.847978	1	0.794	8.03298e-06	0.000233621
	ASIC1	0.901291	1	0.471	8.15287e-06	0.000233621
	SPNS2	0.576131	0.867	0.324	8.17321e-06	0.000233621
	UNC13A	1.64423	1	0.559	8.31246e-06	0.000233621
	LINC00599	1.12487	1	0.706	8.38856e-06	0.000233621
	LINGO2	0.477387	0.733	0.118	8.49938e-06	0.000233621
	SYT7	1.72926	1	0.765	8.75798e-06	0.000234557
	GPR27	0.285386	1	0.765	8.75798e-06	0.000234557
	SLCO5A1	0.76469	0.867	0.324	9.1093e-06	0.000239484
	ZBTB7C	0.5636	0.867	0.176	9.1815e-06	0.000239484
	PRRT4	0.410452	1	0.206	9.28588e-06	0.000239484
	ELFN2	0.481425	1	0.471	1.00252e-05	0.00024735
	KCNQ2	1.51932	1	0.882	1.00702e-05	0.00024735
	ACSL6	1.42929	1	0.412	1.00957e-05	0.00024735
	SDK1	1.59502	1	0.912	1.01017e-05	0.00024735
	DRP2	0.782789	0.867	0.235	1.01829e-05	0.00024735
	COL7A1	0.818257	1	0.824	1.09874e-05	0.000256696
	SELENOI	0.789933	1	0.676	1.1032e-05	0.000256696
	PSEN2	1.03688	1	0.382	1.10513e-05	0.000256696
	MYCBP2	1.06327	1	0.882	1.11303e-05	0.000256696
	CSPG4P10	0.266368	1	0.941	1.11821e-05	0.000256696
	CSMD3	1.00277	0.933	0.353	1.1498e-05	0.000258259
	ACTN2	0.361148	0.667	0.088	1.16599e-05	0.000258259
	SLC6A15	0.646356	1	0.529	1.17181e-05	0.000258259
	CBFA2T3	0.315342	0.867	0.147	1.18683e-05	0.000258259
	AP004608.1	0.6113	0.8	0.176	1.18683e-05	0.000258259
	MLYCD	0.467845	1	0.794	1.201e-05	0.000258648
	MYO16	0.477767	1	0.265	1.2572e-05	0.00026799
	EML5	0.630669	0.867	0.176	1.29191e-05	0.000272607
	AC159540.2	0.385024	1	0.765	1.30774e-05	0.000273187
	PI4KA	1.17146	1	0.971	1.36476e-05	0.000279508
	UBE3A	1.60267	1	0.971	1.36476e-05	0.000279508
	PLPPR4	0.982483	0.867	0.324	1.39828e-05	0.000283593
	EPB41L4B	0.385454	0.933	0.441	1.44787e-05	0.000290828
	AC009126.1	0.459345	0.8	0.176	1.4925e-05	0.000294251
	KCNC3	0.402084	0.933	0.265	1.50836e-05	0.000294251
	LRTM2	0.490092	0.667	0.059	1.51919e-05	0.000294251
	MAP3K9	0.786907	1	0.559	1.5259e-05	0.000294251
	ZNF528	0.55969	0.933	0.382	1.54943e-05	0.000294251
	KCNC4	0.783011	0.933	0.382	1.54943e-05	0.000294251
	ANO5	0.38505	0.933	0.353	1.57327e-05	0.000296087
	FAM66C	0.293323	0.867	0.265	1.60098e-05	0.000298612
	PCDHGA8	0.321116	0.933	0.529	1.63278e-05	0.000300981
	SCN3A	1.48033	1	0.853	1.64538e-05	0.000300981
	CACNA1E	1.71946	1	0.971	1.66181e-05	0.000300981
	ZDHHC11	0.394408	1	0.441	1.6856e-05	0.000300981
	DSCAM	0.76029	1	0.559	1.68572e-05	0.000300981
	KIFC2	1.16373	0.933	0.353	1.74486e-05	0.000307584
	PITPNM3	0.771363	0.867	0.265	1.78235e-05	0.000307584
	FBXO41	1.26171	0.933	0.529	1.80444e-05	0.000307584
	SMPD3	1.11719	1	0.676	1.81257e-05	0.000307584
	XKR4	0.843661	1	0.853	1.81458e-05	0.000307584
	NRXN1	2.43666	1	0.912	1.82892e-05	0.000307584
	GRIN2B	1.36865	1	1	1.83252e-05	0.000307584
	HCN3	0.896724	0.933	0.559	1.8405e-05	0.000307584
	GRM5	1.78854	0.933	0.588	1.86142e-05	0.000308612
	PGAP4	1.1032	1	0.735	1.90458e-05	0.000313281
	SLC8A1	1.13765	1	0.912	2.01594e-05	0.000329007
	B3GALNT1	1.57532	1	0.618	2.05315e-05	0.000332483
	JAKMIP3	1.34778	0.933	0.382	2.10637e-05	0.000338477
	FAM174B	0.43978	0.867	0.206	2.12564e-05	0.000338966
	LRRTM1	0.435575	0.867	0.382	2.14298e-05	0.000339144
	GFRA2	0.967583	0.867	0.235	2.18692e-05	0.000343494
	ERC2	0.925107	1	0.882	2.21465e-05	0.000344353
	DYNC1H1	1.07689	1	1	2.22536e-05	0.000344353
	SLC6A9	0.585964	0.933	0.294	2.36127e-05	0.00036031
	SLC45A1	0.433939	0.933	0.5	2.36297e-05	0.00036031
	APP	1.54422	1	1	2.45065e-05	0.000370971
	DIO2	0.576954	1	0.471	2.48256e-05	0.000373098
	DNER	1.49318	0.933	0.912	2.55908e-05	0.000381852
	CSPG5	0.947565	0.933	0.5	2.60788e-05	0.000386374
	CARMIL3	0.664294	0.933	0.324	2.64105e-05	0.000388532
	L1CAM	1.73211	1	0.853	2.67213e-05	0.000388629
	NFXL1	0.681303	1	0.5	2.67892e-05	0.000388629
	GRK3	0.46404	1	0.471	2.73921e-05	0.000392849
	LINC01145	0.319498	1	0.706	2.74562e-05	0.000392849
	DOC2A	0.525106	0.933	0.265	2.83475e-05	0.000400206
	FRRS1L	0.759985	1	0.647	2.85338e-05	0.000400206
	AK5	0.536134	0.8	0.265	2.85451e-05	0.000400206
	C4orf50	0.663642	0.933	0.353	2.90583e-05	0.000404686
	MUC20	0.402254	0.867	0.235	3.00948e-05	0.000416344
	STAG3L5P	0.474286	1	0.441	3.06201e-05	0.000420825
	ARHGDIG	0.304928	1	0.324	3.21306e-05	0.000431792
	GLRB	0.520874	0.867	0.382	3.21306e-05	0.000431792
	KCNA6	0.279863	0.933	0.441	3.22846e-05	0.000431792
	LRFN3	0.353651	0.933	0.441	3.22846e-05	0.000431792
	LRRC7	1.28929	1	0.971	3.26401e-05	0.000431792
	CYP2C8	0.469615	0.8	0.176	3.26583e-05	0.000431792
	GRIK3	1.54501	0.933	0.588	3.34168e-05	0.000433853
	SNAP91	1.26182	1	0.559	3.34168e-05	0.000433853
	COCH	0.670718	0.867	0.235	3.34372e-05	0.000433853
	CALN1	0.350633	0.867	0.353	3.40303e-05	0.000438823
	HPCAL1	0.823509	1	0.529	3.47466e-05	0.00044531
	PTPRJ	0.911354	1	0.824	3.53074e-05	0.000449739
	ATP1A3	2.41516	0.933	0.941	3.58141e-05	0.000453429
	AC011008.2	0.314771	1	0.618	3.66494e-05	0.000461209
	TMSB15B-AS1	0.265057	1	0.647	3.80019e-05	0.000475365
	DIS3L2	0.477774	1	0.853	3.90667e-05	0.000478813
	CNTN4	0.37696	0.933	0.353	3.92248e-05	0.000478813
	CXADR	1.21423	1	1	3.94236e-05	0.000478813
	ATP9A	1.41989	1	1	3.94236e-05	0.000478813
	SNHG14	1.23399	1	1	3.94236e-05	0.000478813
	CNTNAP1	0.712679	1	0.618	4.03006e-05	0.000486635
	GDPD5	0.990617	1	0.412	4.12168e-05	0.000494839
	ADAM22	0.998641	1	0.676	4.30504e-05	0.000513899
	ANK3	1.13672	1	0.971	4.32977e-05	0.000513914
	SYT5	0.853314	1	0.618	4.42952e-05	0.000522388
	CCNF	0.514234	0.867	0.412	4.45118e-05	0.000522388
	SPTB	0.630422	1	0.441	4.51534e-05	0.000526957
	PLXNC1	0.674692	1	0.647	4.58963e-05	0.000532653
	FAM13A-AS1	0.349739	1	0.529	4.62808e-05	0.000534147
	SHANK2	1.48135	1	1	4.75312e-05	0.000534819
	KIF1B	1.2685	1	1	4.75312e-05	0.000534819
	CASK	1.341	1	1	4.75312e-05	0.000534819
	SLC2A13	0.348878	0.933	0.529	4.77824e-05	0.000534819
	NPM2	0.483599	0.867	0.176	4.80449e-05	0.000534819
	UNC5A	0.411148	0.867	0.324	4.81116e-05	0.000534819
	MAB21L1	0.289653	0.8	0.265	4.81312e-05	0.000534819
	STX18-AS1	0.906559	1	0.471	4.89406e-05	0.000540936
	FBXL13	0.325084	0.867	0.265	5.05992e-05	0.000554022
	KCNS2	0.272208	0.8	0.206	5.0655e-05	0.000554022
	PRNP	0.815146	1	0.971	5.21552e-05	0.000567459
	TENM1	1.36735	0.933	0.588	5.37279e-05	0.000581542
	ADGRB3	0.768261	0.933	0.412	5.48526e-05	0.000590655
	SCN1A-AS1	0.603839	0.8	0.235	5.5303e-05	0.000592451
	GRIN1	0.918791	0.867	0.265	5.59976e-05	0.000596831
	JAKMIP1	0.577692	0.733	0.118	5.65128e-05	0.000599265
	AC119673.3	0.713162	1	0.559	5.89989e-05	0.000620284
	ALK	0.828037	0.8	0.265	5.90888e-05	0.000620284
	GABRA3	0.617773	0.933	0.471	6.01211e-05	0.000627965
	FGF17	0.348216	0.867	0.294	6.07291e-05	0.000631159
	NEFM	1.14968	0.933	0.5	6.20163e-05	0.00063905
	ATP8A1	0.944473	0.933	0.706	6.24903e-05	0.00063905
	CYP2D7	0.364989	0.933	0.382	6.25147e-05	0.00063905
	NTRK3	1.4731	1	0.971	6.27119e-05	0.00063905
	ELOVL4	0.300628	0.933	0.441	6.34923e-05	0.000640094
	EBF4	0.632994	0.933	0.441	6.34923e-05	0.000640094
	AC046134.2	0.568831	1	0.706	6.40053e-05	0.000640094
	ARFGEF3	0.629439	1	0.618	6.43503e-05	0.000640094
	SLC4A10	0.629369	0.933	0.294	6.4766e-05	0.000640094
	SAMD5	0.276387	0.867	0.324	6.4766e-05	0.000640094
	GRIA4	0.862636	1	0.735	6.52657e-05	0.000640094
	GALNT17	0.854146	1	0.735	6.52657e-05	0.000640094
	OPRL1	0.674558	0.667	0.118	6.72228e-05	0.000656208
	ST8SIA3	0.418209	0.933	0.441	6.97983e-05	0.000676404
	SGSM1	0.864178	0.933	0.353	7.05123e-05	0.000676404
	HIVEP3	1.00583	1	0.618	7.05671e-05	0.000676404
	PLPPR1	1.16009	0.933	0.559	7.05869e-05	0.000676404
	PCDHGB4	0.866993	0.933	0.588	7.10447e-05	0.000677682
	CASKIN1	0.369965	0.867	0.471	7.31692e-05	0.000694775
	PTPRE	0.501297	0.867	0.294	7.40379e-05	0.000699842
	GNAL	0.808725	1	0.853	7.46358e-05	0.000701962
	CHRNA7	1.37205	1	0.912	7.51431e-05	0.000701962
	HMGCR	0.990239	1	1	7.52703e-05	0.000701962
	OLFM3	0.369013	0.6	0.088	7.74288e-05	0.000718883
	CHGA	0.676986	0.933	0.324	7.86738e-05	0.000727211
	SV2A	1.10542	0.933	0.882	8.17203e-05	0.000751889
	APBA1	0.741077	1	0.882	8.20635e-05	0.000751889
	PCYOX1L	0.32839	0.867	0.265	8.35472e-05	0.00076214
	MED27	0.265911	0.867	0.382	8.53941e-05	0.000775601
	IQSEC3	0.528991	0.867	0.324	8.67807e-05	0.0007814
	SNX32	0.302669	1	0.265	8.67807e-05	0.0007814
	INPP5J	0.450777	0.6	0.118	8.74065e-05	0.000781938
	TUBE1	0.694507	1	0.647	8.7589e-05	0.000781938
	TCAF1	0.399805	1	0.794	8.81089e-05	0.000783232
	PNPLA7	0.429565	0.733	0.176	8.85995e-05	0.000784256
	AC107464.1	0.330211	0.933	0.5	9.00287e-05	0.000793544
	SLCO3A1	0.629972	0.933	0.529	9.18756e-05	0.0008054
	UBE2O	0.632882	1	0.706	9.21449e-05	0.0008054
	ASTN2	1.55056	0.933	0.559	9.304e-05	0.000809836
	GSDMB	0.787637	0.933	0.353	9.39039e-05	0.000813964
	LNPK	0.793282	0.933	0.735	9.63901e-05	0.000832062
	CNR1	1.09863	1	0.824	9.72377e-05	0.000835924
	AC018865.3	0.767835	1	0.882	9.82411e-05	0.000839719
	ADGRL1	1.17111	1	0.912	9.84831e-05	0.000839719
	GRIN2D	0.330461	0.933	0.382	0.000100498	0.000853413
	GRID1	0.482272	0.933	0.441	0.00010145	0.000856836
	COL11A2	0.349034	0.867	0.265	0.000101721	0.000856836
	RBFOX3	0.481429	0.933	0.353	0.00010321	0.000865889
	CPNE7	0.664627	0.667	0.147	0.000104145	0.000870236
	SLC7A14	0.351314	0.8	0.206	0.000104625	0.000870763
	CHL1	1.29892	0.933	0.735	0.000105441	0.000874069
	PCDHGB5	0.257061	0.867	0.441	0.000106304	0.000877746
	RNF170	0.393122	1	0.588	0.00010704	0.000879977
	CADM2	0.898493	1	0.882	0.000107417	0.000879977
	ITFG1	0.974398	1	0.971	0.000107854	0.000880102
	NKAIN2	0.453269	0.867	0.294	0.000109351	0.000885406
	ARHGAP24	0.646416	0.867	0.294	0.000109351	0.000885406
	SPHKAP	0.620275	0.467	0.029	0.000113847	0.000918246
	REEP1	1.45227	0.933	0.735	0.000115289	0.0009263
	PRKCA	0.479904	1	0.588	0.000117107	0.000933964
	DOCK3	0.45433	1	0.941	0.000117822	0.000933964
	SHISA7	0.650585	0.933	0.5	0.000118478	0.000933964
	KIF26B	1.02717	0.933	0.5	0.000118478	0.000933964
	SRRM3	0.390109	0.933	0.5	0.000118478	0.000933964
	CLSTN3	1.42544	0.933	0.794	0.000119123	0.00093552
	ADAM11	0.44445	0.733	0.176	0.000121414	0.000949942
	GRIK5	1.20489	0.933	0.559	0.000122124	0.000951932
	TMEM179	0.404547	0.933	0.588	0.000122683	0.000952734
	FUT1	0.416512	0.6	0.118	0.000123355	0.000954404
	SNAI3-AS1	0.607376	0.8	0.412	0.000124495	0.000959666
	PGBD5	0.462232	0.933	0.412	0.000127865	0.000982023
	TRABD2A	0.322121	0.467	0.029	0.000130609	0.000999419
	GRM1	0.926065	0.667	0.118	0.000132019	0.00100652
	TPPP	0.410338	1	0.618	0.000132866	0.0010093
	ZNF793	0.388013	1	0.559	0.000134161	0.00101545
	LINC02175	0.315074	0.867	0.265	0.000136107	0.00102086
	SUN2	0.809418	1	0.824	0.000138667	0.00102086
	CEP170B	0.537241	1	0.824	0.000138667	0.00102086
	ZDHHC14	0.812797	1	0.824	0.000138667	0.00102086
	LRRC4B	0.634166	1	0.853	0.000139489	0.00102086
	ZNF605	0.319835	1	0.529	0.000139698	0.00102086
	ZMIZ1-AS1	0.323824	0.6	0.088	0.00013981	0.00102086
	CCSER1	0.623718	1	0.412	0.000139837	0.00102086
	CACNA1G	1.3803	0.933	0.294	0.000139872	0.00102086
	PLXNA4	1.25273	1	0.941	0.000140534	0.00102086
	AC138932.1	0.440075	1	1	0.000140589	0.00102086
	B4GALNT1	1.11779	1	0.676	0.000140741	0.00102086
	SLITRK4	0.393577	0.8	0.206	0.000141532	0.00102305
	GPC2	0.613061	1	0.706	0.000143839	0.00103461
	TMEM229B	0.496389	0.667	0.147	0.000144122	0.00103461
	PNMA3	0.501852	0.933	0.647	0.000145172	0.00103513
	RPS6KL1	0.540334	0.933	0.382	0.000145629	0.00103513
	MMP17	0.955346	0.867	0.353	0.000145681	0.00103513
	MBTPS2	0.371645	0.933	0.765	0.000146412	0.00103679
	SNAP25-AS1	0.855857	0.667	0.118	0.000147373	0.00104008
	SLITRK5	0.772321	0.933	0.824	0.000150129	0.00105596
	FAIM2	0.716849	0.933	0.412	0.000153501	0.00107347
	CDON	0.606116	0.867	0.324	0.000153646	0.00107347
	PSD	0.835279	1	0.5	0.000157999	0.00109736
	MGAT4A	0.327106	0.933	0.382	0.000159583	0.00109736
	SHC2	0.385901	0.933	0.559	0.000159633	0.00109736
	CHGB	0.64319	0.933	0.441	0.000160166	0.00109736
	FBLIM1	0.495275	1	0.559	0.000160218	0.00109736
	TMEM35A	0.48938	0.933	0.588	0.000160218	0.00109736
	TMEM163	0.81383	0.733	0.235	0.000164291	0.00111503
	IGSF1	1.54465	0.8	0.412	0.000164312	0.00111503
	WFDC2	0.323553	0.667	0.118	0.000164398	0.00111503
	KCNA2	1.11388	0.733	0.176	0.000165457	0.00111858
	KCNH2	0.813738	0.933	0.412	0.000168064	0.00112889
	TTC7A	1.02688	0.933	0.412	0.000168064	0.00112889
	PIANP	0.674372	1	0.618	0.00017307	0.00115879
	LMBRD2	0.323354	1	0.559	0.000174967	0.00116403
	ATP2B3	0.265898	0.933	0.206	0.000175523	0.00116403
	GRM8	0.329083	0.8	0.265	0.000175523	0.00116403
	SYN2	0.45524	1	0.765	0.000176768	0.00116857
	GLRA2	0.542267	0.933	0.353	0.000180056	0.00118317
	CLCN6	0.869156	1	0.824	0.000180109	0.00118317
	ZNF841	0.307971	1	0.441	0.000181041	0.00118369
	LRRN2	0.648608	1	0.882	0.000181832	0.00118369
	BSN	0.774928	1	0.941	0.000182456	0.00118369
	GOLGA8A	0.843012	1	0.941	0.000182456	0.00118369
	LMTK3	0.552065	0.933	0.441	0.00019162	0.0012393
	SPOCK2	1.35678	1	0.765	0.000192734	0.00124266
	MANEAL	0.501096	0.933	0.353	0.000197212	0.00126704
	CAMKV	0.909196	0.933	0.471	0.000197848	0.00126704
	TMEM151B	0.508523	1	0.529	0.000198919	0.00126704
	XPR1	1.14866	1	1	0.000198941	0.00126704
	DUOX1	0.3096	0.933	0.412	0.000201172	0.00127363
	PNCK	0.904108	0.933	0.324	0.000201201	0.00127363
	DSCAML1	1.00893	0.733	0.265	0.000202969	0.00127363
	PDZD7	0.25436	0.8	0.235	0.000202969	0.00127363
	IL7	0.258916	0.867	0.324	0.000203025	0.00127363
	NRXN3	1.65771	0.933	0.618	0.000207724	0.00129834
	MGAT4C	0.277042	0.667	0.176	0.000208207	0.00129834
	GPHN	0.617773	1	0.765	0.000210047	0.00130592
	SHANK3	0.663941	0.933	0.824	0.00021226	0.00131576
	TBC1D24	0.828578	1	0.853	0.00021513	0.00132775
	PILRA	0.367606	0.933	0.353	0.000215894	0.00132775
	MARCHF4	0.310354	0.867	0.5	0.000216114	0.00132775
	ADGRL3	1.30729	1	0.971	0.000216737	0.00132775
	EPHB6	1.09325	0.867	0.265	0.000218776	0.00133632
	MTUS2	0.434431	0.933	0.5	0.000221185	0.0013471
	KIAA0319	0.633127	0.867	0.235	0.000222725	0.00135254
	NOL3	0.253075	0.8	0.235	0.000223436	0.00135292
	SLC16A14	0.504485	1	0.735	0.000225776	0.00136314
	ZDHHC11B	0.646369	1	0.647	0.000231192	0.00139181
	LPCAT1	0.885679	1	0.912	0.000235673	0.00139827
	SYN3	0.432331	0.867	0.5	0.000235954	0.00139827
	POTEI	0.303539	1	1	0.00023602	0.00139827
	ANKRD23	0.313345	0.867	0.382	0.000236228	0.00139827
	NEXMIF	0.646632	1	0.588	0.000236447	0.00139827
	PWWP2A	0.429486	1	0.529	0.00023671	0.00139827
	AMER2	0.538278	0.933	0.706	0.00023695	0.00139827
	WNT4	0.409856	0.867	0.412	0.000239429	0.00140892
	SEZ6L2	1.08647	1	0.706	0.000241829	0.00141905
	DNAJC6	0.94152	0.933	0.647	0.000244644	0.0014228
	FAM66D	0.446404	1	0.5	0.000245076	0.0014228
	SERINC1	0.615595	0.933	0.912	0.000245355	0.0014228
	DYNC1I1	0.468588	0.8	0.235	0.000245829	0.0014228
	KIAA1109	1.14365	1	0.735	0.000245874	0.0014228
	PPHLN1	0.501721	1	0.853	0.000255041	0.00147055
	ADCYAP1R1	0.510243	0.8	0.265	0.000256517	0.00147055
	POTEE	0.427793	1	1	0.000256903	0.00147055
	MST1	0.660568	1	0.441	0.000257493	0.00147055
	SYT3	0.590912	0.933	0.353	0.00025835	0.00147055
	PLCB4	0.565948	0.867	0.382	0.00025835	0.00147055
	LPCAT4	0.793867	0.933	0.794	0.000259936	0.00147556
	HCFC2	0.367455	0.933	0.412	0.000262503	0.0014861
	NBEAL2	0.988928	1	0.706	0.000263287	0.0014865
	EPHA5	0.523778	0.933	0.324	0.00026405	0.00148679
	AP1G2	0.954765	0.933	0.529	0.000267192	0.00149838
	GAS8	0.502856	0.733	0.235	0.000267543	0.00149838
	ZNF678	0.335364	0.933	0.559	0.000269367	0.00150456
	CASC9	0.27748	0.667	0.147	0.000271051	0.00150993
	ATXN1	0.937587	1	0.647	0.000274192	0.001522
	SLC29A4	0.734261	0.933	0.735	0.000274673	0.001522
	CAPRIN2	0.700633	1	0.824	0.00027601	0.00152536
	FBRSL1	0.514384	1	0.882	0.000278507	0.0015303
	HERC1	0.790169	1	0.912	0.000279108	0.0015303
	KIF5C	1.42115	1	1	0.00027951	0.0015303
	DPP6	0.908865	1	0.588	0.000280568	0.0015303
	SRCIN1	0.761421	1	0.588	0.000280568	0.0015303
	TBKBP1	0.412655	0.867	0.382	0.000282402	0.0015347
	SYT4	1.39443	0.933	0.794	0.000282843	0.0015347
	RYR1	0.358463	0.467	0.029	0.000291105	0.00156805
	TC2N	0.284364	0.533	0.088	0.000291643	0.00156805
	UPP1	0.674289	0.867	0.324	0.000292277	0.00156805
	GPR12	0.403939	0.8	0.353	0.000292277	0.00156805
	RYR2	0.972348	0.867	0.618	0.000293916	0.00156805
	ANK1	0.619299	0.733	0.235	0.000294439	0.00156805
	NRG1	1.05598	1	0.765	0.000294994	0.00156805
	CAPN5	0.4884	1	0.765	0.000294994	0.00156805
	GRM7	0.752239	0.933	0.441	0.000297495	0.00157733
	EFR3B	0.564072	1	0.971	0.000303971	0.00160758
	QPCT	0.494866	0.867	0.382	0.000308541	0.00162763
	PICK1	0.362788	0.867	0.441	0.000312701	0.00164129
	NEURL4	0.72878	0.933	0.412	0.000312701	0.00164129
	PPFIA2	0.784112	1	0.618	0.000315644	0.00165258
	TXNDC11	0.308691	1	0.5	0.00031715	0.00165631
	SLC35A1	0.25627	0.933	0.559	0.000319507	0.00166259
	ACKR1	0.362925	0.933	0.588	0.000319942	0.00166259
	SYT13	0.9374	1	0.765	0.000320776	0.00166278
	SLC38A1	1.07838	0.933	0.941	0.000329961	0.00170015
	RNF130	0.860599	1	0.941	0.000330309	0.00170015
	FAT3	1.59689	1	0.971	0.000330426	0.00170015
	NRG3	0.761195	1	0.676	0.000332326	0.00170572
	MPP3	0.514498	0.933	0.471	0.000333696	0.00170856
	ADCY2	1.00751	0.867	0.441	0.000341045	0.00174191
	GABRA2	0.973659	0.6	0.147	0.000346507	0.00176549
	SH3KBP1	0.438922	1	0.559	0.000348113	0.00176782
	SLC9A7	0.920515	1	0.765	0.000348655	0.00176782
	ADAM23	0.436134	1	0.794	0.000352087	0.00178089
	TCF20	0.729323	1	0.647	0.000352946	0.00178093
	SUSD4	0.391088	0.8	0.235	0.000358188	0.00179856
	CPE	0.723124	1	0.971	0.000359023	0.00179856
	POTEF	0.585158	1	0.971	0.000359023	0.00179856
	GPD1L	0.288942	0.867	0.353	0.000360516	0.00180106
	TMEM121B	0.312477	1	0.676	0.000361246	0.00180106
	NMNAT3	0.533539	0.867	0.471	0.000369023	0.00183545
	FBXO42	0.483783	1	0.618	0.00037324	0.00185201
	RAPGEF4	0.668852	0.867	0.324	0.000382065	0.00189131
	PHF14	0.912509	1	0.882	0.000388584	0.00191903
	PGAP1	1.16685	1	1	0.000389921	0.0019211
	COG2	0.275824	0.8	0.235	0.00039298	0.00193161
	ANKS1B	0.78908	1	0.618	0.000405591	0.00198719
	FMR1	0.607062	1	0.735	0.000406295	0.00198719
	AC027031.2	0.259885	0.8	0.265	0.00040714	0.00198719
	TBCK	0.586086	0.933	0.559	0.000411323	0.00200292
	USP24	0.491217	1	0.824	0.000418283	0.00203208
	RNF152	0.490056	1	0.529	0.000428837	0.00207852
	ENTPD6	0.818877	1	0.735	0.000441079	0.0021329
	FAM120AOS	0.397431	1	0.647	0.000452478	0.00218297
	FLRT3	0.396106	1	0.471	0.000457674	0.00219849
	PLPPR5	0.486339	0.8	0.324	0.0004578	0.00219849
	SYT9	0.305397	0.733	0.206	0.000462673	0.0022121
	SHANK1	0.857242	0.933	0.706	0.000462751	0.0022121
	QRICH2	0.534	1	0.529	0.000465973	0.00222241
	SCG3	0.344951	0.933	0.471	0.000468375	0.00222878
	PILRB	0.756798	1	0.706	0.000471436	0.00223697
	ALKBH8	0.43397	0.733	0.265	0.000472238	0.00223697
	PSD2	0.380356	1	0.618	0.000478299	0.00224686
	PANX1	0.411567	0.933	0.765	0.000478627	0.00224686
	XKR6	0.330634	1	0.735	0.000478627	0.00224686
	LRIG2	0.566571	1	0.735	0.000478627	0.00224686
	IGSF9	0.717559	0.933	0.412	0.000480228	0.00224932
	LINC02428	0.30454	0.333	0	0.000484748	0.00225955
	DRD2	0.412336	0.333	0	0.000484748	0.00225955
	CC2D1A	0.644943	0.933	0.588	0.000485657	0.00225955
	TMEM130	0.874398	1	0.647	0.0004911	0.00227908
	LGI4	0.505673	0.467	0.059	0.000492037	0.00227908
	KIAA1549L	0.868865	1	1	0.000498179	0.00229734
	MICAL3	0.836794	1	0.971	0.000498179	0.00229734
	GRIA3	0.655977	0.8	0.324	0.000499944	0.0023004
	HID1	0.951919	0.867	0.588	0.000506092	0.00232357
	SLC9B2	0.346689	0.867	0.471	0.000517704	0.00236503
	PITPNM2	0.545864	0.933	0.5	0.000518517	0.00236503
	SYP	0.709154	0.933	0.5	0.000518517	0.00236503
	PTPN5	0.583554	1	0.382	0.000522496	0.00237281
	C16orf70	0.29758	0.933	0.412	0.000522496	0.00237281
	IL1RAPL1	0.287854	0.933	0.559	0.000527337	0.0023896
	CNTN2	1.45898	1	0.794	0.000530243	0.00239757
	FAM20C	0.507306	0.933	0.735	0.000532593	0.00240299
	NEGR1	0.406442	1	0.824	0.000533922	0.0024038
	DYM	0.703157	1	0.882	0.000538325	0.00241841
	PKD1	1.34582	1	1	0.000540094	0.00242115
	CRHR1	0.500181	0.4	0.029	0.000544895	0.00243744
	EPHB1	0.475893	1	0.588	0.000546192	0.00243802
	GRAMD4	0.482392	1	0.618	0.000563022	0.00249784
	AC002316.1	0.28164	0.933	0.5	0.00056318	0.00249784
	LMO7	0.625431	0.933	0.5	0.00056318	0.00249784
	CACNG3	0.283421	0.667	0.206	0.000565934	0.00249944
	TFR2	0.45228	0.667	0.206	0.000565934	0.00249944
	LPCAT3	0.400698	0.8	0.471	0.000568211	0.00250347
	GRIN3A	0.669053	0.867	0.412	0.000569244	0.00250347
	C5orf64	0.262325	0.533	0.088	0.000572221	0.00250602
	ENTPD3	0.281669	0.533	0.088	0.000572221	0.00250602
	MAP4K2	0.536578	0.8	0.382	0.000580807	0.0025383
	AC138969.3	0.275802	1	1	0.000585276	0.00254717
	AKAP6	0.703464	1	0.971	0.000585276	0.00254717
	NDUFA9	0.32321	1	0.706	0.000601078	0.00260509
	PHF20	0.416527	1	0.706	0.000601078	0.00260509
	SEMA6D	1.36796	0.933	0.618	0.000616856	0.00265654
	SPG11	1.0253	1	0.765	0.000617067	0.00265654
	TCHP	0.326653	0.933	0.412	0.000617629	0.00265654
	TRPV1	1.12183	0.933	0.588	0.000620444	0.00265654
	ATRNL1	0.460061	1	0.559	0.000620444	0.00265654
	HPX	0.341012	0.733	0.235	0.00062058	0.00265654
	TRAPPC9	0.857964	1	0.824	0.000626881	0.00267256
	SCN9A	1.27608	1	0.824	0.000626881	0.00267256
	FAM171B	0.317862	1	0.853	0.000629906	0.00267999
	GOLGA8B	1.19963	1	1	0.000633956	0.00268628
	PKD1P5	0.444698	1	1	0.000633956	0.00268628
	KCNT1	0.631383	0.533	0.088	0.000638389	0.00269959
	CEACAM19	0.288187	1	0.588	0.000642242	0.00271039
	MYLIP	0.250314	0.8	0.324	0.000649082	0.00271517
	CYP51A1	0.776175	0.933	0.676	0.000651826	0.00271517
	NAV3	0.787993	0.933	0.676	0.000651826	0.00271517
	TMEFF2	0.662395	0.933	0.471	0.000652473	0.00271517
	ZNF546	0.292413	1	0.441	0.000652473	0.00271517
	DPF1	0.824405	1	0.441	0.000652473	0.00271517
	AMT	1.07144	0.933	0.471	0.000652473	0.00271517
	EFNB3	0.304112	1	0.794	0.000674297	0.00280041
	FSTL5	0.538496	0.667	0.176	0.000682483	0.00282481
	DOCK10	0.823449	0.667	0.206	0.000682878	0.00282481
	LINC00632	0.99772	1	1	0.000686382	0.00282811
	PTPRO	1.23036	1	1	0.000686382	0.00282811
	NALCN	0.974047	0.933	0.441	0.000691861	0.00283274
	CHRM2	0.323132	0.933	0.441	0.000691861	0.00283274
	GSAP	0.284112	0.6	0.118	0.00069233	0.00283274
	SPOCK1	1.1292	0.933	0.706	0.000692931	0.00283274
	SPINT2	0.99186	1	0.588	0.000695953	0.00283462
	CCDC78	0.340575	0.8	0.265	0.000696103	0.00283462
	ABLIM3	0.757724	0.933	0.382	0.000701485	0.00285098
	UBR3	0.672907	1	0.706	0.000705179	0.00286043
	NOS1	0.525996	0.533	0.088	0.000711618	0.00288095
	CD27-AS1	0.2965	0.733	0.176	0.000715436	0.00289003
	SLC37A1	0.57035	0.933	0.647	0.000716627	0.00289003
	AHCYL2	0.526681	0.933	0.5	0.000719592	0.00289639
	SEMA4C	0.598313	1	0.765	0.000723487	0.00290647
	CTTNBP2	0.805318	0.933	0.412	0.000728681	0.00292172
	TBC1D30	0.738772	0.867	0.412	0.000731145	0.00292598
	KCNIP1	0.379495	0.867	0.294	0.000738287	0.00294891
	NOMO1	0.525232	1	0.941	0.000742582	0.00295569
	FNBP1L	0.610394	1	0.971	0.000742814	0.00295569
	ICA1	0.534399	0.667	0.206	0.000749431	0.00297058
	AC006019.1	0.259902	0.6	0.206	0.000750335	0.00297058
	TMEM150C	0.421335	0.933	0.441	0.000750822	0.00297058
	CAMK2B	0.705014	0.933	0.382	0.000761967	0.00300898
	HDAC5	0.582017	0.933	0.676	0.000764403	0.0030129
	GOLGA7B	0.298912	1	0.441	0.00076793	0.0030211
	CLUH	0.910893	1	0.735	0.00077413	0.00303977
	CPEB3	0.389172	0.933	0.5	0.00078012	0.00305754
	DGKI	0.420384	1	0.559	0.000789395	0.0030881
	UNC79	0.828899	1	0.912	0.000802539	0.00312745
	KIF3C	0.956934	1	0.912	0.000802539	0.00312745
	FSTL4	0.534591	0.733	0.353	0.000803946	0.00312745
	RET	0.475218	0.4	0.029	0.00080602	0.0031297
	LIAS	0.310335	0.667	0.206	0.000821967	0.00317979
	MYRIP	0.419425	0.667	0.206	0.000821967	0.00317979
	PLA2G4C	0.545498	0.667	0.176	0.000824408	0.00318334
	SPAST	0.904049	0.933	0.676	0.000827228	0.00318834
	WDR86	0.272325	0.8	0.265	0.000828753	0.00318834
	FKBP15	0.428381	0.933	0.5	0.000845346	0.00324619
	PPFIA3	0.652582	0.867	0.471	0.000848062	0.00325064
	JPH3	0.519362	0.933	0.529	0.000853107	0.00326373
	MFSD6	0.338416	0.933	0.588	0.0008546	0.00326373
	ACTL6B	0.348621	0.933	0.412	0.00085805	0.00326485
	CHN2	0.386939	0.867	0.382	0.000858765	0.00326485
	CDK5R1	0.344243	1	0.824	0.000859583	0.00326485
	ACVR2B	0.613187	1	0.853	0.000863536	0.00327392
	LINC00342	0.584309	1	0.882	0.000866179	0.00327798
	HOOK2	0.403191	1	0.529	0.000890692	0.00336159
	LMBRD1	0.331394	1	0.706	0.000893098	0.00336159
	PPP2R2B	0.494309	1	0.706	0.000893098	0.00336159
	RIMS2	0.504349	1	0.618	0.000908446	0.00341321
	AKAP1	0.94214	0.933	0.618	0.000918578	0.00344508
	ZBTB48	0.291681	0.867	0.353	0.000921601	0.00345022
	CRYBB2P1	0.284839	1	0.794	0.000923255	0.00345023
	MAMDC4	0.30247	0.933	0.412	0.000930439	0.00346489
	MFN1	0.460569	1	0.647	0.000930496	0.00346489
	SEL1L	0.761499	1	0.882	0.000936186	0.00346572
	TMEM181	0.293801	1	0.912	0.000937881	0.00346572
	NEFL	0.685704	1	0.912	0.000937881	0.00346572
	NFASC	1.37811	1	1	0.000939013	0.00346572
	FRY	1.46243	1	0.971	0.000939013	0.00346572
	LRATD1	0.266111	0.733	0.294	0.000943235	0.00347516
	TARBP1	0.607016	1	0.676	0.000949433	0.0034857
	AL669830.2	0.368987	0.933	0.706	0.000949433	0.0034857
	GPATCH4	0.325053	0.933	0.441	0.000956874	0.00350686
	LYST	0.52163	1	0.529	0.000963835	0.00352618
	SLC13A3	0.460391	0.933	0.382	0.000973697	0.00355604
	DOCK4	0.607707	1	0.735	0.000978615	0.00356254
	GRM4	0.381663	0.533	0.088	0.00098078	0.00356254
	ECEL1	0.819767	0.867	0.324	0.000980896	0.00356254
	SNX13	0.451467	1	0.618	0.000982298	0.00356254
	ACSL4	1.25414	0.933	0.824	0.000997604	0.0036003
	CCDC93	0.383442	1	0.794	0.000997604	0.0036003
	CAVIN2-AS1	0.668098	0.533	0.118	0.000997882	0.0036003
	FAM234B	0.777067	0.933	0.735	0.00100357	0.00360951
	NLN	0.626751	1	0.824	0.00100389	0.00360951
	SLC12A6	0.715505	0.867	0.441	0.00100845	0.00361968
	SMARCC2	0.571959	1	0.912	0.00101321	0.00362864
	NPIPA1	0.655639	1	1	0.00101442	0.00362864
	ZBTB46	0.41508	1	0.588	0.00103285	0.00368196
	RNF150	0.373388	1	0.588	0.00103285	0.00368196
	HAS3	0.292886	0.867	0.294	0.00103485	0.0036828
	GPR26	0.284366	0.6	0.147	0.00104356	0.00370749
	PCDH15	1.11267	0.733	0.265	0.00105004	0.00372415
	RALGAPA1	0.587246	1	0.735	0.0010572	0.00373259
	ADAM15	0.892745	0.933	0.471	0.00105778	0.00373259
	SLC6A6	0.789454	0.933	0.471	0.00105778	0.00373259
	SLC5A4-AS1	0.361852	0.733	0.235	0.00105965	0.00373289
	PNPLA8	0.295642	0.933	0.618	0.00107378	0.00377629
	ABLIM2	0.516184	1	0.5	0.00108125	0.00378105
	EEF2K	0.404878	0.933	0.588	0.00108139	0.00378105
	SLC29A2	0.472836	0.8	0.294	0.00108149	0.00378105
	SLC41A2	0.37532	0.933	0.559	0.00108403	0.00378105
	PHACTR3	0.464182	0.867	0.353	0.00108599	0.00378105
	ITPR1	0.633906	0.867	0.353	0.00108599	0.00378105
	NACAD	0.307862	1	0.853	0.00108897	0.00378513
	RETREG2	0.662057	1	0.882	0.00109218	0.00378998
	SAMHD1	0.874769	0.867	0.412	0.0010989	0.00380695
	NCR3LG1	0.301734	0.933	0.441	0.00112212	0.00388096
	VPS13D	0.834247	0.867	0.765	0.00112657	0.00388992
	CHORDC1	0.443046	0.933	0.676	0.00112951	0.00389278
	ATG16L2	0.445548	0.8	0.382	0.00113112	0.00389278
	PTPRN	1.18181	1	0.735	0.0011416	0.00392236
	PPP2R2C	0.361823	1	0.441	0.0011446	0.00392621
	TMEFF1	0.290973	0.933	0.588	0.00116859	0.0040014
	ATP8B2	0.465543	1	0.824	0.00117035	0.0040014
	CBWD5	0.315932	1	0.882	0.00117889	0.00401968
	IRF5	0.351968	0.4	0.029	0.00117954	0.00401968
	FSIP2	0.331702	1	0.588	0.00120572	0.0041022
	SNX14	0.852522	0.933	0.765	0.00123218	0.00418541
	ZNF280D	0.490567	1	0.765	0.0012451	0.00422242
	VARS1	0.563313	1	0.824	0.00126282	0.0042579
	DOC2B	0.589236	0.867	0.471	0.00126295	0.0042579
	GRM3	0.834121	0.933	0.529	0.0012634	0.0042579
	MUC4	1.17733	0.6	0.147	0.00126371	0.0042579
	SLC23A2	0.595426	1	0.853	0.00126828	0.00426641
	RERE	0.887673	1	0.941	0.00127522	0.00428284
	CLUHP3	0.409626	0.867	0.441	0.00128029	0.00429299
	PTPN18	0.367842	0.867	0.382	0.00128825	0.00430157
	PCSK6	0.586903	0.867	0.412	0.00128903	0.00430157
	ACSS2	0.28248	1	0.353	0.00128903	0.00430157
	STXBP5	0.415788	1	0.735	0.00132936	0.00442909
	SH3PXD2A	0.58663	1	0.765	0.00134312	0.00446781
	MMP25-AS1	0.435435	0.933	0.529	0.00136473	0.00453248
	SIN3B	0.702889	1	0.853	0.00136781	0.0045355
	SPTAN1	1.14429	1	1	0.00137559	0.00455406
	DGCR9	0.511938	1	0.676	0.00139338	0.00460565
	FAM78B	0.398471	0.667	0.206	0.00141257	0.0046617
	MAGI2	0.90208	1	0.765	0.00144822	0.00477183
	PDE8A	0.452034	0.933	0.5	0.00146386	0.00481577
	ZNF471	0.282551	0.933	0.529	0.00147352	0.00482483
	RGS4	0.260888	0.933	0.559	0.0014756	0.00482483
	PRKCB	0.250322	0.867	0.471	0.00147615	0.00482483
	CTIF	0.630833	1	0.912	0.00148113	0.00482483
	NOMO3	0.637899	1	0.941	0.00148237	0.00482483
	RUSC2	0.496531	1	0.941	0.00148237	0.00482483
	HSPA4	0.306333	1	0.971	0.00148279	0.00482483
	EPS8L2	0.396226	0.6	0.176	0.00149142	0.00484538
	AL356599.1	0.395023	0.8	0.324	0.00149815	0.00485866
	SCAPER	0.773964	0.933	0.706	0.00150249	0.00485866
	CACNA2D2	1.1026	1	0.676	0.00150249	0.00485866
	DENND3	0.576879	0.8	0.294	0.00150696	0.0048656
	MBP	0.4136	0.867	0.382	0.00150993	0.00486766
	GFM1	0.536855	1	0.706	0.00152592	0.00491163
	HECW2	0.808108	0.933	0.647	0.00155529	0.00499846
	LINC02210	0.392442	1	0.765	0.00156086	0.00500866
	MCM3AP-AS1	0.697485	1	0.559	0.00158638	0.00508275
	CHD3	1.03616	1	0.941	0.00159719	0.00510315
	ST8SIA2	0.811477	1	1	0.00159764	0.00510315
	SGK1	0.700484	0.733	0.265	0.00160524	0.00511962
	PLPPR3	0.495233	0.933	0.706	0.00161941	0.0051491
	ZNF382	0.286197	0.933	0.706	0.00161941	0.0051491
	KCNAB2	0.299811	0.867	0.382	0.00163349	0.00516755
	ZSCAN31	0.280313	0.6	0.176	0.00163401	0.00516755
	RASGRF1	0.577476	0.867	0.647	0.00163424	0.00516755
	SRD5A3	0.280968	0.8	0.294	0.00163511	0.00516755
	NCAM1-AS1	0.381191	0.8	0.382	0.00168803	0.00531869
	AC024610.2	0.270483	0.8	0.382	0.00168803	0.00531869
	SYT17	0.59772	0.733	0.353	0.00169084	0.00531954
	FADS1	0.576706	1	0.794	0.00169449	0.00532096
	TLCD5	0.446667	0.8	0.441	0.00169639	0.00532096
	AATK	0.373462	0.933	0.5	0.00170539	0.00534116
	GPR19	0.270618	0.6	0.206	0.00171123	0.00535142
	PTPRN2	0.819449	1	1	0.00172062	0.00536474
	CACNA1A	1.0119	1	0.971	0.00172062	0.00536474
	RGS6	1.30459	0.8	0.353	0.00173089	0.00538872
	MED12L	0.349335	1	0.676	0.00174467	0.00541652
	ZNF548	0.376691	0.933	0.794	0.00174501	0.00541652
	ZNF34	0.307196	0.8	0.412	0.00176629	0.00547445
	CELF6	0.377713	0.733	0.206	0.00177817	0.00550309
	AP3B2	0.945738	1	0.529	0.00178265	0.0055088
	COPB1	0.494469	1	0.735	0.00179307	0.00553281
	TNK2	0.485912	1	0.618	0.00180624	0.00556525
	ABCA5	0.428934	0.933	0.559	0.0018507	0.00568546
	EPG5	0.715167	0.933	0.559	0.0018507	0.00568546
	AC006387.1	0.253628	0.667	0.176	0.00186945	0.00573464
	LRFN5	0.479924	0.8	0.471	0.00188763	0.00578189
	SCUBE1	0.888109	0.733	0.412	0.00189883	0.00580769
	MMP24	0.361702	1	0.706	0.00190695	0.0058216
	CATSPERG	0.340928	0.867	0.382	0.00190895	0.0058216
	SLC6A1	0.967495	0.933	0.676	0.00191482	0.00583098
	SLC24A3	0.291098	0.8	0.265	0.00191891	0.00583493
	RASA4B	0.409537	1	0.824	0.00197462	0.00598311
	PDZD8	0.27786	1	0.824	0.00197462	0.00598311
	TMEM120B	0.270396	1	0.559	0.00198565	0.00598311
	MAPK9	0.39837	1	0.882	0.00198781	0.00598311
	ABCA3	0.996621	0.933	0.941	0.00199098	0.00598311
	DIP2A	0.687986	1	0.912	0.00199098	0.00598311
	KIF1A	1.35205	1	1	0.0019931	0.00598311
	CPT1B	0.67518	0.933	0.529	0.00199342	0.00598311
	MIR3936HG	0.29893	0.867	0.559	0.00199342	0.00598311
	AGK	0.628037	0.933	0.706	0.00202229	0.00605238
	PLXNA3	0.721087	0.933	0.706	0.00202229	0.00605238
	ADAP1	0.375682	0.867	0.441	0.00203712	0.00608804
	BLK	0.296039	0.267	0	0.00204595	0.00609916
	UNC80	0.749221	1	0.706	0.00205222	0.00609916
	UBR2	0.39801	1	0.706	0.00205222	0.00609916
	TFIP11	0.442722	0.867	0.353	0.00205252	0.00609916
	ACSL1	0.559707	1	0.529	0.00206944	0.00614071
	GABBR2	0.68255	0.933	0.441	0.0020824	0.00617041
	CCP110	0.262971	1	0.618	0.00209394	0.0061958
	TUB	0.296324	1	0.794	0.00211237	0.00624151
	LMTK2	0.452842	0.933	0.618	0.00211987	0.00625482
	STX1A	0.530172	0.933	0.588	0.00213801	0.00628959
	BIN1	0.523151	1	0.647	0.00213804	0.00628959
	LONRF2	0.418188	1	0.941	0.00214314	0.00628959
	NDFIP1	0.776142	1	1	0.0021437	0.00628959
	KRBA2	0.349823	1	0.676	0.0021758	0.00637482
	PHKA2	0.373312	1	0.706	0.00220759	0.00645889
	CENPJ	0.263975	0.867	0.353	0.00221754	0.00647894
	ANKLE1	0.456173	0.6	0.206	0.00222693	0.00649187
	ERCC6	0.8794	0.867	0.588	0.00222818	0.00649187
	SEZ6L	1.18214	1	0.735	0.00223381	0.0064992
	CCDC136	0.660134	0.933	0.647	0.00225303	0.00652428
	KIAA0513	0.647645	0.933	0.647	0.00225303	0.00652428
	GRIK2	1.29063	1	0.765	0.00225492	0.00652428
	CLPTM1	0.606221	1	0.765	0.00225492	0.00652428
	ROBO2	1.7776	1	0.794	0.00227143	0.00656296
	TRIM9	0.285538	0.867	0.5	0.00227957	0.00657161
	PPM1K	0.688289	1	0.824	0.00228386	0.00657161
	EBLN3P	0.712615	1	0.824	0.00228386	0.00657161
	OGFRP1	0.250657	0.667	0.235	0.00229085	0.00658265
	SLC4A1AP	0.282505	0.8	0.382	0.00230453	0.0066038
	ADAMTS13	0.578387	0.8	0.382	0.00230453	0.0066038
	DDX51	0.329078	0.933	0.529	0.0023122	0.00661669
	SLC8A2	0.294298	0.867	0.294	0.00232149	0.00663418
	CDH4	0.894698	0.933	0.794	0.002338	0.00667226
	CCDC157	0.299574	0.8	0.353	0.00236792	0.00674278
	DGKA	0.455068	0.867	0.441	0.00236917	0.00674278
	TRIM67	0.380164	1	0.706	0.00237366	0.00674636
	KCNH7	0.329649	0.6	0.147	0.0024162	0.00685181
	COX10-AS1	0.442842	0.933	0.647	0.00242312	0.00685181
	DNM3	0.500776	1	0.765	0.00242388	0.00685181
	ZDHHC2	0.350436	1	0.765	0.00242388	0.00685181
	VSTM2A	0.38914	0.8	0.294	0.00243973	0.00688631
	AC004890.2	0.367998	0.667	0.324	0.00244268	0.00688631
	DECR2	0.250722	0.933	0.618	0.00245361	0.00690136
	PVR	0.425873	0.933	0.471	0.00245519	0.00690136
	NLRP3	0.270834	0.333	0.029	0.00245793	0.00690136
	GPALPP1	0.400411	1	0.853	0.00246402	0.00690574
	MTMR6	0.263752	1	0.647	0.0024728	0.00690574
	ANKRD54	0.325183	1	0.559	0.00247533	0.00690574
	FKTN	0.634958	1	0.559	0.00247533	0.00690574
	CELSR3	0.470822	1	0.941	0.00247602	0.00690574
	NXPH4	0.262327	0.667	0.235	0.00248979	0.00693488
	AIG1	0.459819	1	0.676	0.00251532	0.00699668
	TATDN3	0.302323	0.8	0.353	0.00255767	0.00709526
	TECPR1	0.593366	0.933	0.676	0.00256367	0.00709526
	CELF4	0.829478	0.933	0.676	0.00256367	0.00709526
	LGI3	0.346203	0.533	0.147	0.00256435	0.00709526
	ABCA7	0.55461	0.8	0.324	0.00260895	0.00720913
	ERO1A	0.524135	1	0.824	0.0026369	0.00724929
	PLEKHH1	0.609936	0.733	0.324	0.00263886	0.00724929
	ADCY3	0.609569	0.933	0.471	0.00264311	0.00724929
	GNPTAB	0.620343	1	0.853	0.00264691	0.00724929
	NSG2	0.97211	0.933	0.882	0.00264691	0.00724929
	PCDHGC4	0.373619	1	0.647	0.00265758	0.00724929
	FBXL2	0.538332	1	0.647	0.00265758	0.00724929
	TMEM178B	0.737394	1	0.941	0.00265962	0.00724929
	HDAC4	0.620779	1	0.971	0.00266029	0.00724929
	TANC2	0.812698	1	1	0.00266029	0.00724929
	ZNF641	0.388408	0.933	0.588	0.00266166	0.00724929
	AP4B1	0.299179	1	0.5	0.00267706	0.00726768
	PPP1R13B	0.572424	0.933	0.529	0.00267706	0.00726768
	CNKSR1	0.254275	0.733	0.235	0.00267885	0.00726768
	FAM171A2	0.394458	0.867	0.647	0.00273474	0.00740969
	FAM184A	0.351936	0.933	0.412	0.00275012	0.00742474
	PWRN1	0.68263	0.733	0.294	0.00275096	0.00742474
	ARPP21	0.492242	0.733	0.294	0.00275096	0.00742474
	SIAE	0.288074	0.867	0.412	0.00278101	0.00749615
	SLC19A3	0.872181	0.333	0.029	0.00278631	0.00749636
	KLHL3	0.623824	0.733	0.412	0.00278826	0.00749636
	AC241952.2	0.301435	1	0.794	0.00281671	0.00756311
	THY1	0.60145	1	0.824	0.00283152	0.00759312
	ADK	0.437074	0.933	0.735	0.00284009	0.00760493
	HCN1	0.25295	0.467	0.118	0.0028432	0.00760493
	BMPR2	0.484335	1	1	0.0028563	0.0076302
	SIRT3	0.661969	0.933	0.588	0.00286072	0.00763224
	FGD3	0.355229	0.6	0.147	0.00288976	0.00769989
	CPEB2	0.49271	1	0.676	0.00290268	0.00772446
	ABCA2	1.06605	1	0.706	0.00294286	0.00782143
	EDEM3	0.462714	1	0.735	0.00297599	0.00789942
	ZNF252P	0.291701	0.867	0.588	0.00298106	0.00790283
	DAB1	0.443836	0.867	0.412	0.00299533	0.00793061
	RIC8B	0.510567	1	0.618	0.00300635	0.00794969
	SAR1B	0.473443	1	0.794	0.00302349	0.00798491
	SLC35B4	0.419441	1	0.824	0.00303917	0.00801619
	C9orf72	0.725817	0.933	0.735	0.00304903	0.00803205
	MVK	0.520754	0.867	0.5	0.00305895	0.00804479
	SBF2	0.674142	1	0.941	0.00306466	0.00804479
	KIAA1549	0.544722	1	1	0.00306542	0.00804479
	OSBPL5	0.687494	0.933	0.5	0.00308386	0.00808303
	SEMA6C	0.660621	1	0.588	0.00315537	0.00824378
	MIR137HG	0.253488	0.867	0.647	0.00315537	0.00824378
	AKR1E2	0.34604	0.533	0.176	0.00315703	0.00824378
	ANO8	0.464154	0.933	0.676	0.00317605	0.0082831
	ARRB1	0.418935	1	0.735	0.00319374	0.00831887
	PORCN	0.543564	0.867	0.412	0.00322463	0.0083756
	SLC25A17	0.781473	0.933	0.647	0.00322755	0.0083756
	GFOD1	0.293118	1	0.618	0.00322755	0.0083756
	PODXL2	0.416991	0.933	0.824	0.00324402	0.0084079
	INPP4A	0.638191	1	0.824	0.00326062	0.00843985
	DLGAP1	0.339135	0.933	0.618	0.00326935	0.00843985
	SPTBN2	0.628347	1	0.853	0.00327251	0.00843985
	AGPAT5	0.281918	1	0.853	0.00327251	0.00843985
	LPIN1	0.819064	1	0.912	0.00328522	0.00844378
	MYO18A	0.600423	1	0.941	0.00328761	0.00844378
	MAN1A2	0.386008	1	1	0.0032884	0.00844378
	OSBPL6	0.366012	1	0.647	0.0032902	0.00844378
	MYO6	0.685311	1	0.5	0.0033237	0.0085096
	SEMA4A	0.56868	0.667	0.294	0.00332807	0.0085096
	CES4A	0.310685	0.733	0.265	0.00332807	0.0085096
	LINGO1	0.759489	0.933	0.794	0.00333702	0.00852204
	SCN1B	0.262427	0.533	0.147	0.00336922	0.00859377
	ILVBL	0.33995	1	0.588	0.00338708	0.00862879
	OLFM2	0.596608	0.933	0.676	0.00340809	0.00866118
	EBP	0.509266	0.933	0.676	0.00340809	0.00866118
	INSR	0.334514	1	0.735	0.00342593	0.00869594
	RNF217-AS1	0.583501	0.467	0.118	0.00344663	0.00873787
	AL049828.1	0.408479	0.667	0.235	0.00345366	0.00874509
	TRAPPC6B	0.32499	0.867	0.412	0.00346981	0.00877534
	FAM167A	0.414472	0.8	0.5	0.00348977	0.00881515
	TSPAN13	0.475085	0.867	0.912	0.00350926	0.00882987
	HIP1R	0.302799	0.933	0.735	0.00350952	0.00882987
	PCDHGA10	0.296257	0.933	0.735	0.00350952	0.00882987
	CCSER2	0.556121	1	0.912	0.0035227	0.00882987
	CLEC16A	0.48271	1	0.912	0.0035227	0.00882987
	KIAA0930	0.66705	1	0.941	0.00352523	0.00882987
	TUBB4A	0.414257	1	0.971	0.00352607	0.00882987
	CASD1	0.272426	1	0.647	0.0035298	0.00882987
	RTN4R	0.397335	0.867	0.5	0.00353364	0.00882987
	B3GAT2	0.339025	0.667	0.265	0.00354683	0.0088442
	TMEM50B	0.317694	0.933	0.5	0.0035597	0.0088442
	SFMBT2	0.941832	0.8	0.618	0.00356275	0.0088442
	PAM16	0.420353	0.933	0.529	0.00356901	0.0088442
	CNRIP1	0.261128	0.933	0.529	0.00356901	0.0088442
	ZNF559-ZNF177	0.349343	0.933	0.529	0.00356901	0.0088442
	EPRS1	0.362372	0.867	0.559	0.00356901	0.0088442
	SULT4A1	0.370177	1	0.676	0.00358648	0.00886646
	KLHL22	0.458835	0.933	0.706	0.00358648	0.00886646
	SLC27A3	0.513438	0.667	0.294	0.00359897	0.00888683
	MCF2L2	0.289182	0.933	0.676	0.00365546	0.00901564
	GPR89B	0.263635	1	0.618	0.00371504	0.009141
	RPRD1B	0.369274	0.933	0.647	0.00371504	0.009141
	TSPOAP1	0.443428	1	0.794	0.00372963	0.00916612
	PCNX2	0.650931	1	0.824	0.0037482	0.00920092
	IFFO1	0.328649	0.8	0.412	0.00375705	0.00921183
	CNTNAP4	0.31548	0.867	0.5	0.0037953	0.0092851
	AC011346.1	0.536748	0.933	0.588	0.00380027	0.0092851
	SPIRE2	0.324523	1	0.559	0.00380027	0.0092851
	PTPRU	1.86094	0.733	0.324	0.00387582	0.00945784
	OBSCN	1.67899	0.933	0.853	0.00388002	0.00945784
	PROM2	0.542192	0.667	0.294	0.00388978	0.00947058
	CELF5	0.538229	1	0.588	0.00389758	0.00947851
	UNC5D	0.659578	0.933	0.647	0.00398308	0.00967517
	FNIP2	0.272662	1	0.794	0.00399643	0.00969633
	CERS6	0.623844	1	0.912	0.00404512	0.00980307
	TSEN34	0.27571	0.867	0.559	0.00410966	0.00993508
	VPS45	0.389929	0.933	0.529	0.00410966	0.00993508
	RELT	0.352858	0.8	0.324	0.00411386	0.00993508
	RALGAPA2	0.473511	0.933	0.706	0.00412057	0.0099398
	HSD17B7	0.295194	0.8	0.441	0.00415872	0.0100203
	CACNA2D3	0.628672	0.867	0.471	0.00417315	0.0100319
	POU2F2	0.505517	0.867	0.471	0.00417315	0.0100319
	LGI1	0.378886	0.533	0.118	0.00423679	0.0101732
	ARHGAP20	0.46598	0.6	0.176	0.00427149	0.0102427
	RAB11FIP4	0.325598	1	0.794	0.00428044	0.0102427
	TTC7B	0.431173	1	0.794	0.00428044	0.0102427
	AKAP9	0.62148	0.933	0.735	0.00431961	0.0103246
	HECTD3	0.464703	0.933	0.618	0.00432527	0.0103255
	PHACTR4	0.342294	1	0.912	0.00433186	0.0103255
	CHD4	0.793349	1	0.941	0.00433484	0.0103255
	WASHC4	0.28425	0.933	0.588	0.00436832	0.0103934
	TMEM116	0.283322	0.667	0.235	0.00438737	0.0104269
	UNC13B	0.516951	0.933	0.529	0.00440696	0.0104615
	SCAP	0.671187	0.933	0.853	0.0044505	0.0105529
	NPDC1	0.447859	0.933	0.912	0.00447592	0.0105963
	CNTRL	0.307971	0.867	0.471	0.00447894	0.0105963
	MICU2	0.404235	0.933	0.765	0.00451633	0.0106726
	KCNJ6	0.488095	0.8	0.471	0.00456571	0.0107771
	DOK4	0.745538	0.867	0.676	0.00457247	0.0107809
	AC092683.1	0.368037	1	0.794	0.00458264	0.0107927
	DGCR8	0.403027	1	0.853	0.00462018	0.0108086
	CASC4	0.915113	0.933	0.882	0.00462018	0.0108086
	SEMA4B	0.599909	1	0.853	0.00462018	0.0108086
	KIF21B	0.802724	1	0.912	0.00463692	0.0108086
	SLC35F1	0.381058	1	0.941	0.00464006	0.0108086
	SBK1	0.398589	1	0.971	0.00464111	0.0108086
	PLXNA1	0.605736	1	1	0.00464111	0.0108086
	NEDD4L	0.960527	1	0.971	0.00464111	0.0108086
	AC126755.1	0.329279	1	0.971	0.00464111	0.0108086
	UBR4	0.60546	1	1	0.00464111	0.0108086
	GNAI1	0.530446	1	0.647	0.0046552	0.0108293
	C16orf58	0.474381	0.867	0.382	0.00466723	0.0108452
	HSD11B1L	0.393991	0.933	0.471	0.00468933	0.0108845
	TRPM2	0.422123	0.4	0.088	0.00470468	0.010908
	SYNGR3	0.670214	0.933	0.559	0.00471086	0.0109086
	HPCAL4	0.28499	0.933	0.5	0.00471696	0.0109086
	CDC42EP3	0.5001	0.933	0.529	0.00472362	0.0109086
	DZIP1	0.47465	1	0.676	0.00472585	0.0109086
	GPR61	0.254571	0.533	0.147	0.0047996	0.0110666
	MDGA2	0.302851	0.867	0.529	0.00488337	0.0112474
	C2CD2	0.812644	0.667	0.324	0.00489446	0.0112605
	SLC1A2	0.763938	1	0.853	0.00494363	0.0113486
	TVP23C	0.404372	1	0.853	0.00494363	0.0113486
	RNF24	0.582813	1	0.882	0.00495467	0.0113494
	ZNF213-AS1	0.898126	0.933	0.618	0.00496167	0.0113494
	RYR3	1.01935	0.8	0.676	0.00496167	0.0113494
	CAMTA1	0.372034	1	1	0.00496572	0.0113494
	ACAD9	0.387916	0.933	0.441	0.0049758	0.0113601
	ZNF131	0.578552	1	0.647	0.00498317	0.0113645
	COL26A1	0.344931	0.933	0.588	0.00501229	0.0114184
	CACNA1H	0.865502	0.867	0.5	0.00502727	0.0114276
	SEPTIN7P2	0.258007	0.933	0.471	0.00502727	0.0114276
	SLC12A5	0.847488	0.933	0.559	0.0050459	0.0114451
	CNTFR	0.374714	0.933	0.559	0.0050459	0.0114451
	SLC4A3	0.593664	1	0.676	0.00505773	0.0114538
	KLHL13	0.663806	0.867	0.559	0.00506074	0.0114538
	SV2C	0.597666	0.6	0.206	0.0051436	0.0116288
	PPP3CA	0.475612	1	0.735	0.00517187	0.01168
	TMEM59L	0.355222	1	0.618	0.0052398	0.0118207
	GARS-DT	1.05503	1	0.853	0.00528744	0.0119153
	RANBP17	0.649996	1	0.912	0.00530606	0.0119291
	SGSM2	0.816883	1	0.941	0.00530956	0.0119291
	RASAL2	0.512163	1	0.971	0.00531072	0.0119291
	DGKQ	0.320846	0.933	0.441	0.00533419	0.011969
	PUS7L	0.374026	0.933	0.706	0.00541053	0.0121273
	ZNF318	0.287549	1	0.588	0.00549328	0.0122995
	KLHDC4	0.806053	0.933	0.765	0.00553088	0.012344
	JPH4	0.734678	1	0.735	0.00553088	0.012344
	B4GAT1	0.25478	0.933	0.765	0.00553088	0.012344
	MAP7	0.299248	0.6	0.206	0.00557347	0.0124258
	ZNF76	0.390953	1	0.618	0.00560542	0.0124379
	HSPA1A	0.286382	0.933	0.824	0.00560868	0.0124379
	MVD	0.76626	0.933	0.824	0.00560868	0.0124379
	POLR1A	0.402634	1	0.794	0.00560868	0.0124379
	MIR124-2HG	0.452692	1	0.794	0.00560868	0.0124379
	GRB10	0.644537	1	0.853	0.0056527	0.0125076
	YEATS2	0.318708	1	0.882	0.00566496	0.0125076
	ATRN	0.508868	1	0.882	0.00566496	0.0125076
	ADCY6	0.513767	1	0.882	0.00566496	0.0125076
	PLEKHA1	0.565415	1	0.912	0.00567232	0.0125076
	ACAP3	0.454361	1	0.941	0.005676	0.0125076
	PTPRH	0.424984	0.4	0.088	0.00573874	0.0126325
	B4GALT5	0.26772	0.933	0.794	0.00576354	0.0126604
	CLCN4	0.747186	0.933	0.794	0.00576354	0.0126604
	FBXL19	0.259476	0.933	0.471	0.00576996	0.0126612
	TNFRSF25	0.452965	0.933	0.559	0.00578138	0.0126729
	DNASE1	0.427854	1	0.706	0.00585498	0.0128074
	NAA25	0.321865	1	0.706	0.00585498	0.0128074
	TRIOBP	0.553497	0.933	0.647	0.0059939	0.013066
	LRP3	0.522631	1	0.794	0.00599419	0.013066
	KPNA1	0.40246	0.933	0.824	0.00599419	0.013066
	MYT1L	0.92593	1	0.471	0.00599823	0.013066
	CPEB4	0.666147	1	0.824	0.00602122	0.0130764
	CD47	0.886639	0.867	0.882	0.00602122	0.0130764
	PLCH2	0.304008	0.6	0.206	0.0060355	0.0130764
	SLC16A7	0.299581	0.6	0.206	0.0060355	0.0130764
	PLEKHA6	0.601145	1	0.853	0.00604056	0.0130764
	ANKRD10	0.426817	0.933	0.882	0.00604056	0.0130764
	ARHGEF7	0.562275	1	0.912	0.00606123	0.0130917
	MYO5A	0.644278	1	0.941	0.00606511	0.0130917
	TUSC3	0.560876	1	0.971	0.00606641	0.0130917
	LZTS3	0.573553	0.867	0.706	0.00609623	0.0131424
	SCN1A	0.521463	0.933	0.441	0.00612171	0.0131702
	PTCHD1	0.452348	0.8	0.5	0.00612171	0.0131702
	LGI2	0.61572	0.8	0.529	0.00617722	0.0132623
	LIG4	0.297781	0.867	0.5	0.00617722	0.0132623
	CAMKK1	0.300957	0.8	0.353	0.00620175	0.013274
	NAGPA	0.339393	0.8	0.353	0.00620175	0.013274
	PCSK1	0.392161	0.733	0.382	0.00620175	0.013274
	PXK	0.494086	0.867	0.647	0.00628196	0.0134319
	CNTNAP5	0.446394	0.8	0.441	0.00634507	0.013553
	ZDHHC17	0.288365	1	0.794	0.00640342	0.0136146
	EHMT1	0.556259	1	0.794	0.00640342	0.0136146
	MEF2C	0.894657	0.933	0.647	0.00640647	0.0136146
	APPL2	0.425919	0.933	0.647	0.00640647	0.0136146
	RASA2	0.250776	1	0.618	0.00640647	0.0136146
	ANKDD1A	0.350659	0.867	0.529	0.00641793	0.0136251
	SMURF1	0.432004	1	0.824	0.00643188	0.0136408
	ZFYVE9	0.277615	1	0.853	0.00645224	0.0136447
	KCNQ3	0.531269	0.867	0.441	0.00646563	0.0136447
	SYVN1	0.788802	0.933	0.735	0.00646691	0.0136447
	SARAF	0.71348	0.933	0.941	0.006474	0.0136447
	ATP9B	0.420208	1	0.912	0.006474	0.0136447
	PRRC2B	0.69628	1	1	0.00647945	0.0136447
	SCN2A	0.672237	1	1	0.00647945	0.0136447
	GDAP1L1	0.539192	0.933	0.618	0.00649442	0.0136625
	AL589740.1	0.434778	0.6	0.235	0.00653522	0.0137345
	MROH1	0.251817	1	0.559	0.00656373	0.0137743
	ZNF133	0.745634	0.867	0.412	0.00656735	0.0137743
	PNMA5	0.25627	0.467	0.118	0.00658848	0.0138047
	GAA	0.481378	0.933	0.471	0.00661018	0.0138363
	NAA16	0.266551	0.933	0.529	0.00663749	0.0138657
	RPS6KA6	0.265135	0.933	0.529	0.00663749	0.0138657
	ZNF496	0.292191	1	0.735	0.0067468	0.01408
	ATP13A2	0.516001	0.933	0.824	0.00683762	0.0142269
	NVL	0.386176	1	0.618	0.00684443	0.0142269
	GARNL3	0.443021	1	0.618	0.00684443	0.0142269
	GGT7	0.292351	0.933	0.647	0.00684443	0.0142269
	UGCG	0.30352	1	0.853	0.00688899	0.0142769
	VANGL2	0.296893	0.933	0.882	0.00688899	0.0142769
	PGM2L1	0.270451	1	0.853	0.00688899	0.0142769
	BACE1	0.718953	1	0.882	0.0069033	0.0142782
	SLC7A5	0.295196	1	0.882	0.0069033	0.0142782
	HECTD1	0.541639	1	0.941	0.00691619	0.0142796
	DPYSL5	0.739552	1	1	0.00691762	0.0142796
	MEGF11	0.679272	0.6	0.265	0.00696995	0.0143524
	SSTR1	0.268193	0.6	0.265	0.00696995	0.0143524
	EPHA6	0.251689	0.4	0.088	0.00697351	0.0143524
	HEMK1	0.348139	0.933	0.588	0.00701367	0.0143925
	KCTD16	0.698746	0.933	0.588	0.00701367	0.0143925
	SEMA3F	0.271884	0.867	0.618	0.00701367	0.0143925
	KCTD10	0.511336	1	0.676	0.00705462	0.0144623
	VGF	0.615491	0.867	0.5	0.00707025	0.0144801
	ASGR1	0.31245	0.733	0.353	0.00708323	0.0144886
	SETD7	0.260173	0.867	0.559	0.00709514	0.0144886
	GRIPAP1	0.529856	0.933	0.853	0.0070952	0.0144886
	CEP78	0.282792	1	0.588	0.00717114	0.0146151
	ERLEC1	0.39705	0.867	0.647	0.00717114	0.0146151
	GPAT4	0.389028	0.933	0.676	0.0071897	0.0146244
	ARMCX2	0.516772	0.933	0.676	0.0071897	0.0146244
	SLC1A6	0.340376	0.867	0.471	0.00725259	0.0147167
	AUP1	0.541853	1	0.765	0.00725622	0.0147167
	TET3	0.473126	1	0.765	0.00725622	0.0147167
	POLR3D	0.299479	0.8	0.441	0.00727679	0.0147298
	NELL1	0.635485	0.8	0.441	0.00727679	0.0147298
	CAMK4	0.281476	0.867	0.588	0.0073041	0.0147565
	ZNF783	0.294473	0.867	0.588	0.0073041	0.0147565
	PDZD2	0.545097	1	0.824	0.00732959	0.0147937
	ARHGEF11	0.43739	1	0.941	0.00738072	0.0148712
	PPIP5K2	0.608707	1	0.971	0.00738223	0.0148712
	NCOA3	0.375046	0.933	0.618	0.00741039	0.0149136
	USP4	0.367163	1	0.559	0.00749112	0.0150562
	ZC2HC1A	0.340774	0.933	0.794	0.00749568	0.0150562
	IFT172	0.441059	1	0.676	0.00753021	0.0151111
	FAM219B	0.680793	0.933	0.5	0.00758506	0.0151919
	ZNF275	0.322667	0.933	0.5	0.00758506	0.0151919
	PPM1H	0.252247	0.667	0.324	0.00759424	0.0151958
	TDRKH	0.259854	0.667	0.265	0.00761284	0.0152184
	CHRFAM7A	0.305413	0.867	0.647	0.00765678	0.0152916
	HULC	0.359297	1	0.618	0.00780188	0.0155665
	TMEM132A	0.59812	1	0.882	0.00785881	0.015637
	ASXL3	0.690906	1	0.882	0.00785881	0.015637
	DICER1	0.648374	0.933	0.941	0.00786831	0.015637
	FAM168A	0.538527	0.933	1	0.00787464	0.015637
	CNTNAP2	0.729695	1	1	0.00787464	0.015637
	ITSN2	0.497351	0.933	0.618	0.00791049	0.0156672
	THSD7B	0.812833	0.333	0.059	0.0079162	0.0156672
	MPPED1	0.368982	0.333	0.059	0.0079162	0.0156672
	LINC-PINT	0.414743	0.8	0.471	0.00792178	0.0156672
	TANGO2	0.35236	0.867	0.706	0.00792736	0.0156672
	MRPS25	0.337341	0.867	0.618	0.00799751	0.0157909
	KCND2	0.297502	0.8	0.529	0.00807753	0.0159339
	VPS16	0.324456	0.933	0.5	0.00810287	0.0159688
	DLGAP2	0.513065	0.733	0.441	0.00814781	0.0160422
	UBR1	0.264222	1	0.588	0.0081717	0.0160741
	ZKSCAN7	0.321509	0.667	0.294	0.00820929	0.0161177
	AL391807.1	0.310825	0.667	0.294	0.00820929	0.0161177
	UQCC1	0.545844	0.933	0.647	0.00832422	0.016288
	TMED3	0.656652	1	0.529	0.00832755	0.016288
	BTBD11	0.334451	0.867	0.588	0.00832755	0.016288
	RAD50	0.425518	1	0.824	0.00833815	0.016288
	SNRK	0.281604	1	0.853	0.00836303	0.016288
	RUBCN	0.412191	1	0.853	0.00836303	0.016288
	PPIP5K1	0.563559	0.867	0.529	0.00837346	0.016288
	SRGAP1	0.460182	1	0.882	0.00837964	0.016288
	EGFLAM	0.348695	0.2	0	0.00838669	0.016288
	LINC00964	0.360005	0.2	0	0.00838669	0.016288
	PODN	0.300871	0.2	0	0.00838669	0.016288
	KIFAP3	0.251807	1	0.912	0.00838961	0.016288
	MPPE1	0.369249	0.867	0.441	0.00846876	0.0164112
	PCYT1B	0.351107	0.8	0.471	0.00846876	0.0164112
	ITPK1	0.413795	0.867	0.618	0.00853434	0.0164771
	LARS2	0.329777	0.933	0.588	0.00853434	0.0164771
	PHF1	0.465299	0.933	0.588	0.00853434	0.0164771
	CCDC186	0.303154	0.933	0.588	0.00853434	0.0164771
	TP73-AS1	0.540406	1	0.676	0.00856849	0.0165125
	MFAP3	0.268722	1	0.676	0.00856849	0.0165125
	PPRC1	0.333152	0.933	0.471	0.00862784	0.0166116
	KCNMA1	0.894388	1	0.706	0.00866274	0.0166634
	ABCA10	0.261767	0.533	0.147	0.00867186	0.0166656
	NETO2	0.318349	0.867	0.647	0.0087174	0.0167377
	WDSUB1	0.292357	0.667	0.324	0.00875448	0.0167935
	GUCY1A1	0.294526	0.667	0.294	0.00881941	0.0169025
	LRCH2	0.284923	0.933	0.824	0.00885105	0.0169476
	EXD2	0.437877	1	0.618	0.00887763	0.0169829
	CDK5RAP1	0.465884	0.867	0.529	0.00893901	0.0170784
	MAPK8IP2	0.474865	0.933	0.735	0.00894387	0.0170784
	ZNF577	0.289793	0.933	0.618	0.00900227	0.0171585
	OSBP2	0.501416	0.933	0.618	0.00900227	0.0171585
	VSTM2L	0.292955	0.867	0.706	0.00901613	0.0171693
	CRELD2	0.44826	0.867	0.441	0.00904926	0.0172167
	SOS1	0.2624	0.933	0.853	0.00917422	0.0174385
	NECTIN1	0.724895	0.933	0.912	0.00921885	0.0174892
	RXYLT1	0.422623	0.933	0.529	0.00922211	0.0174892
	ATM	0.326976	1	0.706	0.00923311	0.0174892
	STK19	0.308248	0.933	0.5	0.00923438	0.0174892
	NEK10	0.253911	0.667	0.353	0.0092452	0.0174939
	CAMK1	0.267322	0.733	0.412	0.00938684	0.0177458
	ARHGAP23	0.447661	1	0.794	0.00943078	0.0177967
	SOCS7	0.255025	0.933	0.824	0.00943078	0.0177967
	DAGLB	0.386211	1	0.618	0.00946367	0.0178265
	ALDH5A1	0.329606	0.933	0.647	0.00946367	0.0178265
	TMOD2	0.471728	1	0.912	0.0095258	0.0179089
	MEGF8	0.734033	1	0.941	0.0095313	0.0179089
	PKD1P1	0.307469	1	1	0.00953313	0.0179089
	KCNT2	0.716726	0.933	0.618	0.00959707	0.0180128
	DNAJA3	0.526174	0.933	0.794	0.00968094	0.0181377
	KCTD13	0.520676	0.933	0.794	0.00968094	0.0181377
	PCDHA2	0.482313	0.933	0.588	0.00970559	0.0181513
	SEMA4F	0.492057	0.867	0.618	0.00970559	0.0181513
	CACNB1	0.254061	1	0.676	0.00973294	0.0181699
	STAG3	0.436212	0.933	0.706	0.00973294	0.0181699
	ATP8B4	0.398827	0.333	0.059	0.0097568	0.0181982
	HSPA13	0.332414	0.933	0.912	0.00981922	0.018282
	SEC62	0.276092	0.933	0.912	0.00981922	0.018282
	SEMA4G	0.501201	1	0.765	0.00999067	0.0185681
	TMEM127	0.283798	1	0.765	0.00999067	0.0185681
	PER3	0.472603	0.733	0.353	0.010015	0.0185967
	SCN3B	0.535149	1	0.794	0.0100441	0.0186177
	ZNF891	0.35245	0.933	0.824	0.0100441	0.0186177
	RIC3	0.265298	0.933	0.647	0.010084	0.018675
	TUT4	0.404802	1	0.853	0.0101131	0.0186958
	PRDM2	0.396028	1	0.853	0.0101131	0.0186958
	MGAT5	0.53925	1	0.912	0.0101438	0.0187171
	TNKS	0.439334	1	1	0.0101515	0.0187171
	VPS53	0.46259	1	0.971	0.0101515	0.0187171
	FNDC5	0.268858	0.667	0.265	0.0101719	0.0187381
	LRRC8B	0.275246	0.867	0.735	0.0103665	0.019063
	HACE1	0.325175	0.933	0.706	0.0103665	0.019063
	FLVCR1	0.287179	0.933	0.853	0.0104051	0.0191172
	RAB3IP	0.554546	0.8	0.5	0.0104239	0.0191306
	RGS8	0.383071	0.933	0.559	0.0104307	0.0191306
	CENPC	0.355783	0.867	0.5	0.0104853	0.0192138
	SLC25A16	0.25714	0.933	0.5	0.0105048	0.0192328
	GRAMD1A	0.585987	1	0.735	0.0105649	0.0193088
	BCLAF3	0.39694	0.933	0.765	0.0105649	0.0193088
	NUMBL	0.380768	1	0.765	0.0106367	0.0193983
	AGPAT4	0.443458	1	0.765	0.0106367	0.0193983
	GPSM2	0.588002	0.8	0.412	0.0106417	0.0193983
	CAMKK2	0.287932	1	0.794	0.0106928	0.0194575
	HGSNAT	0.317062	1	0.794	0.0106928	0.0194575
	SEMA3E	0.378357	0.733	0.412	0.0107274	0.0194591
	DPP8	0.387863	1	0.824	0.0107349	0.0194591
	RUFY2	0.434156	1	0.824	0.0107349	0.0194591
	SEPTIN8	0.413805	0.933	0.647	0.0107402	0.0194591
	ATP6V0A2	0.460153	0.933	0.647	0.0107402	0.0194591
	RALYL	0.344775	0.733	0.382	0.0107545	0.0194681
	MC1R	0.42939	0.867	0.588	0.0107669	0.0194736
	KCNQ5	0.853864	1	0.882	0.0107852	0.0194898
	KAT6A	0.709299	1	0.912	0.0107973	0.0194925
	MPRIP	0.283889	1	1	0.0108053	0.0194925
	GAS2	0.264946	0.6	0.265	0.0108443	0.019546
	SMARCA2	0.824595	0.933	0.618	0.0108928	0.0196164
	ZDHHC9	0.527187	0.933	0.794	0.0109735	0.0197447
	PTPRG	0.54764	0.933	0.706	0.0110364	0.0198068
	RNF215	0.434105	1	0.676	0.0110364	0.0198068
	CAMSAP3	0.386445	0.933	0.706	0.0110364	0.0198068
	SNPH	0.458122	0.867	0.647	0.0112401	0.0201485
	ALG9	0.347971	0.933	0.676	0.0112461	0.0201485
	ANKRD36	0.611097	1	0.765	0.0113197	0.0202629
	RUNX1T1	0.81669	1	0.794	0.0113784	0.0203332
	MYO9A	0.505269	1	0.794	0.0113784	0.0203332
	SMG1P1	0.33997	1	0.882	0.0114752	0.0204498
	APBB1	0.314312	1	0.882	0.0114752	0.0204498
	MMP16	0.788165	1	0.941	0.0114942	0.0204498
	RALGAPB	0.514895	1	0.941	0.0114942	0.0204498
	MRTFB	0.674622	1	0.971	0.0114963	0.0204498
	SDHAP1	0.262991	0.933	0.735	0.0115024	0.0204498
	PTDSS1	0.358325	0.867	0.706	0.0116018	0.020609
	TIAM1	0.542255	0.867	0.618	0.0117316	0.0208042
	NUB1	0.288104	0.933	0.588	0.0117316	0.0208042
	RNPC3	0.286885	0.933	0.559	0.011834	0.0209503
	HS6ST2	0.556394	0.667	0.382	0.0118522	0.0209503
	ZMYM5	0.293232	0.933	0.441	0.0118526	0.0209503
	VOPP1	0.45573	0.933	0.971	0.0118541	0.0209503
	ZNF346	0.422897	1	0.735	0.0119624	0.0211059
	SCN8A	0.680074	1	0.735	0.0119624	0.0211059
	LUZP2	0.393103	0.533	0.235	0.0120184	0.0211869
	ATP6V0B	0.543167	0.933	0.882	0.0121821	0.0214545
	SPPL3	0.490586	0.933	1	0.0122262	0.0214545
	AGAP1	0.899129	1	0.971	0.0122262	0.0214545
	LRP1	0.616529	1	1	0.0122262	0.0214545
	SOGA1	0.482546	1	1	0.0122262	0.0214545
	RNF212	0.334537	0.4	0.088	0.0122318	0.0214545
	DAGLA	0.367356	0.867	0.529	0.0123101	0.0215556
	IL11RA	0.462425	0.867	0.529	0.0123101	0.0215556
	CC2D1B	0.25951	0.933	0.588	0.0124859	0.021845
	LEPROTL1	0.377463	0.933	0.853	0.0125273	0.0218993
	USP19	0.263713	0.933	0.441	0.0126301	0.0220604
	KCNH1	0.470383	0.867	0.5	0.0126904	0.0221472
	PRKAR2B	0.266929	1	0.735	0.0127208	0.0221817
	SERPINI1	0.25565	0.467	0.147	0.0129077	0.022457
	CEP290	0.559	1	0.824	0.0129161	0.022457
	AL391684.1	0.663559	0.533	0.235	0.0129342	0.022457
	PMS1	0.416023	0.8	0.412	0.012936	0.022457
	NLGN1	0.452934	0.867	0.676	0.0129425	0.022457
	GDAP1	0.523372	1	0.853	0.0129507	0.022457
	GLS	0.455829	0.933	0.941	0.0129877	0.022457
	IGSF9B	0.411338	0.933	0.941	0.0129877	0.022457
	TMEM245	0.264507	1	0.941	0.0129946	0.022457
	TNRC6C	0.610721	1	0.971	0.0129969	0.022457
	WWC3	0.268703	1	0.971	0.0129969	0.022457
	RDH13	0.260657	0.933	0.618	0.0131282	0.0226652
	ETNK2	0.302316	1	0.559	0.0132828	0.0228941
	SYNJ1	0.443805	0.933	0.588	0.0132828	0.0228941
	TMX4	0.332152	0.933	0.853	0.0133155	0.0229316
	SCG2	0.611172	0.933	0.912	0.0133745	0.0230143
	KIAA0355	0.263495	0.933	0.559	0.0134023	0.0230431
	GRIK4	0.32718	0.6	0.265	0.0134219	0.0230578
	FGFRL1	0.298871	0.8	0.382	0.0134872	0.023132
	COLGALT2	0.260918	0.8	0.382	0.0134872	0.023132
	LETM1	0.354871	1	0.794	0.0136751	0.0234351
	UBN2	0.467568	1	0.824	0.0137257	0.0234833
	CNOT6	0.288291	1	0.824	0.0137257	0.0234833
	PCSK7	0.349577	0.933	0.647	0.0137607	0.0234875
	PPP3CB	0.292565	1	0.853	0.0137619	0.0234875
	USP32	0.349064	1	0.853	0.0137619	0.0234875
	NTRK2	0.885607	1	0.882	0.0137861	0.0234932
	DCLK1	0.548227	1	0.971	0.0138103	0.0234932
	MAP6	0.260447	1	1	0.0138103	0.0234932
	TENM2	0.430011	1	1	0.0138103	0.0234932
	CAMK2A	0.467055	0.8	0.441	0.0140315	0.0238502
	EDIL3	0.25079	0.933	0.588	0.0141243	0.0239494
	VPS54	0.297834	0.867	0.618	0.0141243	0.0239494
	MORC2	0.42195	0.933	0.588	0.0141243	0.0239494
	CADM3	0.334765	0.933	0.853	0.0141471	0.0239687
	MDN1	0.620283	1	0.706	0.0142537	0.0241296
	PPIL2	0.488178	1	0.735	0.0143662	0.0243005
	LGALS8	0.346025	0.867	0.5	0.0143797	0.0243035
	CLSTN2	0.526579	0.867	0.824	0.0144566	0.0244137
	MON2	0.297845	1	0.794	0.014527	0.0245128
	AC091938.1	0.267628	0.467	0.176	0.0145565	0.0245428
	ATCAY	0.447631	0.933	0.882	0.0146177	0.0246063
	ERGIC3	0.560476	1	0.853	0.0146177	0.0246063
	TMEM41B	0.360024	1	0.912	0.0146581	0.024612
	AC073869.1	0.292323	1	0.912	0.0146581	0.024612
	CHD8	1.06749	1	1	0.0146683	0.024612
	TRRAP	0.483104	1	0.971	0.0146683	0.024612
	FAM189A1	0.328438	0.667	0.471	0.0146991	0.0246242
	FBXL6	0.272896	0.867	0.382	0.0146991	0.0246242
	STXBP5-AS1	0.540029	0.733	0.324	0.0148318	0.0248267
	SLC35A3	0.559418	0.933	0.794	0.0148982	0.0249178
	MYSM1	0.547995	1	0.676	0.0149965	0.0250621
	PLPPR2	0.563222	0.933	0.853	0.0150243	0.0250685
	STMN2	0.60065	0.933	0.853	0.0150243	0.0250685
	OGT	0.677432	0.933	0.912	0.0150888	0.0251359
	PCDHA4	0.354049	0.933	0.912	0.0150888	0.0251359
	CEP63	0.59267	0.8	0.5	0.0152399	0.025356
	FAM131A	0.300249	0.933	0.529	0.015248	0.025356
	NELFA	0.250552	1	0.735	0.0152573	0.025356
	CTNNA2	0.757515	0.867	0.647	0.0152916	0.0253807
	CRTC2	0.26946	0.933	0.471	0.0152964	0.0253807
	FAM157C	0.266975	1	0.882	0.0155465	0.0257546
	PPP1R12A	0.350899	1	0.882	0.0155465	0.0257546
	ANKS1A	0.444648	1	0.912	0.0155623	0.0257575
	RBFOX2	0.420706	0.933	1	0.0155729	0.0257575
	PCDH17	0.696233	0.867	0.588	0.015619	0.0258134
	FCHSD1	0.290229	0.8	0.441	0.0159104	0.0262741
	TRIM3	0.59532	0.933	0.588	0.0159496	0.026318
	HNRNPLL	0.359671	1	0.706	0.0160738	0.0265021
	ASNS	1.29629	0.8	0.618	0.0160992	0.0265231
	PITPNC1	0.304182	1	0.735	0.0161967	0.0266546
	UIMC1	0.26011	0.933	0.529	0.0162045	0.0266546
	ERN1	0.294787	0.8	0.559	0.0162611	0.0266898
	SLITRK1	0.377427	0.733	0.559	0.0162643	0.0266898
	PRPF40B	0.411357	0.867	0.5	0.0162643	0.0266898
	NSG1	0.608185	0.933	0.824	0.0163721	0.0268035
	EIF4E3	0.397013	0.867	0.853	0.0163721	0.0268035
	AFF3	0.428299	1	0.794	0.0163721	0.0268035
	KLF3-AS1	0.263765	0.867	0.412	0.0164133	0.02685
	TMEM30A	0.552732	1	0.853	0.0164711	0.0268903
	HYAL2	0.278916	0.933	0.647	0.0164958	0.0268903
	RBL2	0.33486	0.933	0.647	0.0164958	0.0268903
	KCTD7	0.45684	1	0.618	0.0164958	0.0268903
	LRPAP1	0.28033	1	0.912	0.0165152	0.0268903
	FASN	0.635882	0.933	0.941	0.0165152	0.0268903
	TMEM44	0.281053	0.867	0.471	0.0167147	0.0271737
	SLC43A2	0.251299	1	0.647	0.0167153	0.0271737
	NEO1	0.454821	0.933	0.794	0.0167859	0.0272672
	MFN2	0.613224	0.933	0.706	0.016902	0.0274132
	AGAP2	0.321546	1	0.676	0.016902	0.0274132
	PFKFB4	0.510814	0.933	0.588	0.0169377	0.0274498
	GNB3	0.309889	0.933	0.559	0.0170987	0.0276892
	NCDN	0.331034	0.933	0.765	0.0171865	0.0278099
	TAGLN3	0.369316	0.933	0.529	0.0172135	0.027832
	PPFIA4	0.375338	0.867	0.5	0.0172855	0.0279115
	ADGRB2	0.561317	1	0.765	0.0172894	0.0279115
	ZC3H13	0.468478	0.867	0.853	0.0173696	0.0279978
	COG3	0.263726	0.933	0.824	0.0173696	0.0279978
	SLC16A2	0.40641	0.933	0.882	0.017473	0.028121
	CBWD1	0.292003	1	0.853	0.017473	0.028121
	GOLGA3	0.47828	1	0.882	0.0175017	0.0281456
	GPAA1	0.476778	0.933	0.735	0.01757	0.0282336
	BFAR	0.277942	0.933	0.618	0.0177628	0.0285215
	ANKIB1	0.380795	0.933	0.794	0.0178061	0.0285691
	PMS2	0.272365	1	0.676	0.0179321	0.0287492
	IKBKB	0.43139	1	0.559	0.0179791	0.0288024
	NMD3	0.251439	0.733	0.353	0.0180963	0.0289679
	IMPDH1	0.819848	0.8	0.471	0.0181964	0.0291058
	MPI	0.618988	0.933	0.765	0.018229	0.0291357
	USP48	0.507453	0.933	0.676	0.0182685	0.029151
	ORC4	0.34776	0.933	0.676	0.0182685	0.029151
	IGSF21	0.514682	0.6	0.294	0.0182804	0.029151
	ISCU	0.295939	0.733	0.559	0.0183626	0.0292597
	ATP6V1B2	0.36147	1	0.853	0.0185278	0.029487
	FKBP11	0.293147	1	0.882	0.0185578	0.029487
	DLG3	0.404149	1	0.882	0.0185578	0.029487
	SPIN3	0.286556	1	0.618	0.0185745	0.029487
	PCDH9	0.728848	0.933	0.941	0.0185758	0.029487
	YTHDC2	0.290184	0.933	0.618	0.0188453	0.0298921
	BCS1L	0.460588	0.8	0.412	0.0188706	0.0299095
	SEZ6	0.934087	0.867	0.618	0.0190762	0.0301667
	CRY2	0.337421	0.933	0.588	0.0190762	0.0301667
	DNHD1	0.627232	0.933	0.588	0.0190762	0.0301667
	BDH1	0.353508	0.733	0.382	0.0192353	0.0303952
	EZH1	0.324379	1	0.735	0.0193264	0.0304931
	ARMCX3	0.458594	0.933	0.765	0.0193264	0.0304931
	CLDN12	0.294636	0.933	0.441	0.0194521	0.0306579
	PLCB2	0.265825	0.6	0.235	0.0194602	0.0306579
	SLC25A36	0.447239	1	0.853	0.019638	0.0309147
	MINK1	0.474917	1	0.882	0.0196693	0.03092
	EXOC4	0.426385	1	0.941	0.0196974	0.03092
	ANKRD52	0.298809	1	0.971	0.0197006	0.03092
	PBRM1	0.438661	1	0.971	0.0197006	0.03092
	HSPH1	0.295503	0.933	0.735	0.019754	0.0309805
	SYT2	0.266626	0.533	0.235	0.0198371	0.0310876
	SLC4A5	0.285941	0.667	0.294	0.0199852	0.0312962
	CFAP61	0.261799	0.4	0.118	0.0200321	0.0313461
	MIR9-3HG	0.438401	0.733	0.441	0.0200629	0.0313474
	HAGHL	0.271174	0.867	0.382	0.0200629	0.0313474
	JCAD	0.337577	0.6	0.265	0.0202452	0.0316085
	RASA4	0.343925	1	0.765	0.0205978	0.0321351
	LPAR2	0.588997	1	0.794	0.0206887	0.0322528
	NOL4L	0.274547	1	0.853	0.0208059	0.0324112
	USP15	0.309992	1	0.882	0.0208384	0.0324378
	CUL9	0.71465	0.933	0.647	0.0208788	0.0324765
	AGPAT3	0.668633	0.933	0.735	0.0209323	0.0325354
	KLHL29	0.301595	0.933	0.618	0.0211846	0.0329031
	TF	0.386222	0.467	0.176	0.0212442	0.0329711
	CHKB-CPT1B	0.276009	0.867	0.618	0.0214472	0.0332614
	ST6GALNAC6	0.358598	0.6	0.265	0.0216374	0.0335316
	CROCCP2	0.422721	1	0.735	0.0216956	0.0335969
	POC5	0.254607	0.733	0.382	0.0217702	0.0336874
	P4HTM	0.371495	1	0.765	0.0218171	0.033735
	ANKH	0.318081	0.933	0.824	0.0219118	0.0338564
	MLLT6	0.344747	1	0.882	0.0220677	0.0339988
	LRP8	0.561569	1	0.882	0.0220677	0.0339988
	GET1	0.725022	0.933	0.941	0.0220881	0.0339988
	SYT1	0.559053	1	1	0.0221017	0.0339988
	CKAP5	0.363168	1	1	0.0221017	0.0339988
	MARCHF6	0.493692	1	1	0.0221017	0.0339988
	IL6ST	0.503835	0.867	0.676	0.0221217	0.0340046
	PRUNE2	0.651381	0.933	0.735	0.0221714	0.034056
	CLTB	0.311782	0.867	0.588	0.0222998	0.034228
	SHISA9	0.306174	0.933	0.618	0.0224464	0.0344277
	TRMT9B	0.529795	0.667	0.382	0.0225292	0.0345293
	GUSBP11	0.660126	0.933	0.853	0.0226192	0.0346418
	IGHMBP2	0.3691	0.733	0.412	0.0229436	0.0351129
	ATAD1	0.25558	0.933	0.765	0.0229723	0.0351312
	ZNF264	0.389988	0.867	0.824	0.0230988	0.0352987
	PTPDC1	0.3063	0.8	0.471	0.0231348	0.0353279
	IDH3A	0.351259	0.8	0.559	0.0232378	0.0354455
	FBXO10	0.272093	0.8	0.5	0.0232473	0.0354455
	KLHL42	0.315349	1	0.824	0.0232714	0.0354455
	CACNA1D	0.653553	0.933	0.471	0.0232797	0.0354455
	FAM177A1	0.385974	0.867	0.941	0.0233596	0.0355413
	CLASP2	0.628244	1	0.941	0.0233914	0.0355637
	RICTOR	0.393035	0.867	0.676	0.0234285	0.0355943
	BHLHB9	0.397875	0.4	0.118	0.0235657	0.0357767
	CELF3	0.306025	1	0.647	0.0237102	0.03597
	MEN1	0.363398	0.933	0.588	0.0240707	0.0364903
	KCNIP2	0.400506	0.533	0.235	0.0243644	0.0369088
	CDIP1	0.479327	0.933	0.676	0.024394	0.0369269
	SLC7A6	0.289473	1	0.588	0.0244614	0.037002
	AC006001.3	0.305351	1	0.794	0.0245479	0.0370792
	NDUFC2	0.286092	0.867	0.853	0.0245479	0.0370792
	AADAT	0.374396	0.8	0.559	0.0246239	0.0371671
	TRIM46	0.408092	0.867	0.5	0.0246745	0.0372013
	GPR161	0.505969	1	0.912	0.0247387	0.0372013
	NPTN	0.338943	0.933	0.941	0.0247387	0.0372013
	VAT1L	0.36199	0.933	0.941	0.0247387	0.0372013
	CELSR2	0.274161	1	1	0.0247534	0.0372013
	ACACA	0.388563	1	1	0.0247534	0.0372013
	RHNO1	0.371718	0.867	0.588	0.025022	0.037578
	PASK	0.282091	0.8	0.382	0.0251079	0.0376799
	DHRS1	0.769031	0.933	0.706	0.0253438	0.0379793
	BRSK1	0.371566	0.867	0.735	0.0253438	0.0379793
	RIMS3	0.349966	0.867	0.794	0.0257225	0.0384641
	CTSD	0.461266	1	0.735	0.0257225	0.0384641
	WDR37	0.309298	1	0.735	0.0257225	0.0384641
	NCAM2	0.524855	0.933	0.559	0.0257459	0.0384715
	RBFOX1	0.541417	0.933	0.676	0.025813	0.0385175
	RIPK1	0.405905	0.8	0.441	0.0258135	0.0385175
	TRIT1	0.291173	0.867	0.559	0.0259471	0.0386892
	PCDH19	0.859756	0.8	0.471	0.0260139	0.0387611
	ACSL3	0.2972	1	0.824	0.026046	0.0387813
	LINC01278	0.324258	1	0.882	0.0261414	0.0388694
	CEP170	0.508373	1	0.971	0.0261796	0.0388694
	USP11	0.712683	0.933	1	0.0261796	0.0388694
	NPIPB3	0.31563	1	0.971	0.0261796	0.0388694
	GRAMD1B	0.69945	0.867	0.676	0.0262442	0.0389376
	SYT12	0.253781	0.467	0.176	0.0264291	0.039184
	CBLB	0.452359	1	0.647	0.0265489	0.0393338
	SLC17A6	0.277973	0.467	0.206	0.0265947	0.0393737
	UBA6	0.253043	0.933	0.853	0.0267828	0.0396241
	EHMT2	0.399992	0.933	0.706	0.0268077	0.0396329
	DPH7	0.685163	0.867	0.618	0.0269681	0.0398418
	ADARB1	0.442531	1	0.706	0.027024	0.039868
	PLXNA2	0.770413	1	0.706	0.027024	0.039868
	KIAA1841	0.33225	0.933	0.676	0.0273029	0.040251
	SYMPK	0.407954	1	0.765	0.0273436	0.0402826
	LINC00662	0.54415	1	0.794	0.0274543	0.0404047
	NR2C1	0.278361	0.933	0.529	0.0274651	0.0404047
	LINC01322	0.300228	0.4	0.118	0.027628	0.0406157
	ZDHHC16	0.358451	0.8	0.5	0.0276696	0.0406482
	COA1	0.49337	0.933	0.647	0.0277586	0.0407503
	CPAMD8	0.426725	0.6	0.265	0.0280725	0.0411822
	LINC01184	0.259806	0.867	0.529	0.0284064	0.0416428
	AC090015.1	0.283731	0.467	0.206	0.0285091	0.0417309
	ZNF276	0.447137	0.933	0.588	0.0285264	0.0417309
	TMEM175	0.354054	0.933	0.588	0.0285264	0.0417309
	CEP57L1	0.264482	0.667	0.382	0.0287242	0.0419742
	XYLT1	0.31987	0.933	0.765	0.028753	0.0419742
	PKIB	0.450975	0.933	0.765	0.028753	0.0419742
	NPHP4	0.250901	1	0.588	0.0289655	0.0422548
	RETREG3	0.464133	0.933	0.824	0.0290158	0.0422986
	FCHSD2	0.390623	1	0.824	0.0291021	0.0423654
	EML6	0.360708	1	0.824	0.0291021	0.0423654
	TOM1L2	0.557729	1	0.853	0.0291639	0.0424257
	SLC35E1	0.295342	1	0.882	0.0292051	0.0424561
	NUMB	0.279872	1	0.676	0.0299558	0.0434869
	DVL1	0.368274	0.933	0.706	0.0299558	0.0434869
	GLS2	0.304931	0.467	0.147	0.0299971	0.0435166
	CDH18	0.368879	0.4	0.147	0.030187	0.0437617
	SLC33A1	0.281652	0.933	0.559	0.0304809	0.0441571
	FBXO9	0.305631	1	0.765	0.0305336	0.0442029
	OPCML	1.47186	0.8	0.882	0.030653	0.0442836
	TASOR2	0.273197	1	0.794	0.030653	0.0442836
	BAZ2B	0.320089	1	0.794	0.030653	0.0442836
	B9D1	0.542456	0.8	0.441	0.0307131	0.0443397
	LAS1L	0.596601	1	0.824	0.0307427	0.0443518
	SORBS2	0.906874	1	0.853	0.0308067	0.0443775
	CAMK1D	0.443247	0.933	0.882	0.0308067	0.0443775
	ASAP1	0.554764	1	0.882	0.0308495	0.0443775
	MGA	0.417564	1	0.912	0.0308751	0.0443775
	RPN1	0.507072	1	0.941	0.030888	0.0443775
	SMG1	0.329971	1	0.941	0.030888	0.0443775
	SLC12A9	0.292524	0.867	0.5	0.0310018	0.0445105
	CPNE5	0.258868	0.533	0.206	0.0313182	0.0449262
	JMJD7-PLA2G4B	0.254977	0.867	0.588	0.0313387	0.0449262
	CCSAP	0.276633	0.867	0.706	0.0313558	0.0449262
	SLC41A3	0.31338	1	0.676	0.0316456	0.0453102
	INA	0.487404	0.933	0.912	0.0317011	0.0453586
	SLX4	0.324694	0.933	0.588	0.0318769	0.045579
	SLC26A10	0.251953	0.667	0.382	0.0323375	0.0461923
	FAAP100	0.469657	0.867	0.647	0.0323501	0.0461923
	CHRM3	0.280983	0.6	0.294	0.0325581	0.0464468
	CDC16	0.418854	1	0.882	0.0325728	0.0464468
	PCDH10	0.949225	0.933	1	0.0326171	0.0464783
	BEAN1	0.417551	0.467	0.206	0.0326963	0.0465593
	DOP1B	0.271705	0.933	0.647	0.0327618	0.0465892
	DIAPH1	0.532457	0.933	0.647	0.0327618	0.0465892
	GMIP	0.269475	0.8	0.529	0.0327858	0.0465916
	IFNGR1	0.614755	0.867	0.588	0.0331167	0.0470298
	NBL1	0.361265	0.733	0.471	0.0334489	0.0474693
	SYBU	0.38873	0.867	0.471	0.0337288	0.047834
	SEC61A2	0.581157	0.933	0.765	0.0338733	0.0480063
	AP005262.2	0.477677	0.133	0	0.0340405	0.0481779
	ZAN	0.283731	0.133	0	0.0340405	0.0481779
	CUL1	0.759777	1	0.588	0.0341659	0.0482583
	XXYLT1	0.328052	1	0.794	0.0341666	0.0482583
	GABRB3	1.61879	1	0.794	0.0341666	0.0482583
	CDC14B	0.256147	0.933	0.529	0.0343273	0.0484252
	REEP5	0.411897	0.933	0.941	0.0344054	0.0484252
	ARHGEF4	0.345313	1	0.912	0.0344054	0.0484252
	ZZEF1	0.399475	1	0.971	0.0344238	0.0484252
	AC003681.1	0.35276	1	1	0.0344238	0.0484252
	NOMO2	0.349893	1	1	0.0344238	0.0484252
	METTL14-DT	0.338543	0.267	0.059	0.0344967	0.048495
	LRRFIP1	0.327015	0.933	0.735	0.0345889	0.0485742
	GRK6	0.289751	0.6	0.294	0.0346196	0.0485742
	TMEM161A	0.403675	0.733	0.412	0.0346228	0.0485742
	M6PR	0.32928	0.933	0.441	0.0346809	0.0486231
	ALDH1A2	0.430727	0.4	0.147	0.0350101	0.0490517
	TRIM52	0.267957	0.933	0.853	0.0351951	0.0492778
	TOP3A	0.25122	1	0.676	0.0352715	0.0493518
	AMPH	0.25253	0.933	0.588	0.0355593	0.0497212
imNeuron	BEX2	1.2176	1	0.771	7.08132e-06	0.00984903
	CALM2	1.16855	1	0.971	1.3688e-05	0.00984903
	CD24	1.76947	1	0.829	1.64445e-05	0.00984903
	YWHAB	1.57962	1	1	2.25369e-05	0.00984903
	GNG3	0.363395	0.929	0.543	2.48462e-05	0.00984903
	ALDOA	1.13467	1	0.743	3.47023e-05	0.0114633
	MAPRE2	1.63198	1	0.971	7.80067e-05	0.022087
	GDI1	1.44507	0.929	0.971	0.000107468	0.0237662
	PTOV1	1.68682	1	1	0.000123141	0.0237662
	DCX	1.77163	1	1	0.000134726	0.0237662
	INA	0.994417	1	0.886	0.000146758	0.0237662
	SYT16	0.924537	1	0.514	0.000152685	0.0237662
	SCAMP5	1.28293	1	0.771	0.000155884	0.0237662
	TERF2IP	0.987166	1	0.8	0.000172216	0.0238016
	MAPT	1.60059	1	1	0.000192142	0.0238016
	TSC22D1	0.920432	1	1	0.000192142	0.0238016
	HNRNPDL	1.01116	1	0.943	0.000228738	0.0251959
	MARCKSL1	0.909626	1	0.971	0.000228822	0.0251959
	GNAO1	2.85809	1	0.914	0.000271607	0.0266981
	RPPH1	0.437174	1	0.943	0.000271901	0.0266981
	TUBA1C	1.38051	1	1	0.000296346	0.0266981
	CCNI	1.35688	1	0.971	0.000296346	0.0266981
	SYN1	0.916063	0.929	0.6	0.000313433	0.0270098
	CSDC2	0.401053	0.857	0.6	0.000327116	0.0270143
	GAP43	1.17291	1	0.886	0.000380885	0.0301966
	RAB3C	0.732969	1	0.686	0.000455898	0.0341692
	NUP93	1.8894	0.929	0.857	0.000465473	0.0341692
	GNAZ	0.818159	0.857	0.743	0.000538372	0.038109
	SCD5	0.800754	0.929	0.943	0.000577914	0.0394974
undiffNPC	ZIC5	0.604807	1	0.257	1.599e-08	1.39721e-05
	MMRN1	0.924906	0.857	0.057	1.61757e-08	1.39721e-05
	TEAD2	1.16336	1	0.171	1.80617e-08	1.39721e-05
	IFI44	0.626321	0.786	0.029	2.74561e-08	1.39721e-05
	NR2E1	0.904313	0.929	0.143	2.95644e-08	1.39721e-05
	SOX1	0.411312	1	0.286	3.77087e-08	1.4851e-05
	HES5	0.818105	0.857	0.114	4.85319e-08	1.55999e-05
	AC087477.2	0.716928	0.929	0.143	5.28138e-08	1.55999e-05
	GPC3	2.09035	0.786	0.057	7.28485e-08	1.91268e-05
	MCUB	0.462265	1	0.2	9.46778e-08	2.23724e-05
	SOX2	0.915369	1	0.6	1.18437e-07	2.54425e-05
	GPM6B	2.1199	1	0.971	1.47069e-07	2.82091e-05
	IFI44L	0.431652	0.929	0.143	1.63466e-07	2.82091e-05
	PREX2	0.984564	1	0.371	1.6713e-07	2.82091e-05
	AASS	1.84239	0.929	0.286	1.9223e-07	3.02826e-05
	FEZF1	0.701102	1	0.229	4.27585e-07	6.31489e-05
	NFIB	2.13945	1	0.343	6.04766e-07	8.40625e-05
	ADAMTSL1	2.12553	0.929	0.4	7.71044e-07	9.14155e-05
	MLC1	0.633703	0.714	0.057	7.76741e-07	9.14155e-05
	FEZF1-AS1	1.16032	1	0.286	8.18371e-07	9.14155e-05
	EDNRB	2.70894	0.857	0.171	8.24742e-07	9.14155e-05
	COL2A1	1.85488	0.929	0.229	9.2354e-07	9.14155e-05
	LRP2	1.16201	0.857	0.171	9.39942e-07	9.14155e-05
	ZIC2	1.00513	1	0.4	9.61696e-07	9.14155e-05
	CLYBL	0.824872	0.929	0.457	1.04727e-06	9.14155e-05
	SLC15A2	0.343694	0.714	0.057	1.04763e-06	9.14155e-05
	AC099792.1	0.379673	0.786	0.086	1.10811e-06	9.14155e-05
	ZIC3	1.03963	1	0.429	1.1099e-06	9.14155e-05
	NELL2	2.36487	1	0.771	1.12579e-06	9.14155e-05
	TPBG	0.84922	0.857	0.171	1.21855e-06	9.14155e-05
	AL137139.2	0.999019	0.929	0.4	1.23624e-06	9.14155e-05
	RFX4	1.68501	0.929	0.371	1.23796e-06	9.14155e-05
	ZFP36L1	1.97304	1	0.457	1.58398e-06	0.00011334
	WNT7B	0.944461	0.714	0.057	1.6308e-06	0.00011334
	LRCH3	1.64555	1	0.886	1.83751e-06	0.000120797
	LHX2	0.767834	1	0.314	1.84033e-06	0.000120797
	PLP1	2.07604	1	0.571	2.04311e-06	0.000130228
	VIPR2	1.01185	0.714	0.057	2.18135e-06	0.000130228
	GLI3	1.97623	0.929	0.343	2.19189e-06	0.000130228
	LUCAT1	2.06901	0.929	0.4	2.20445e-06	0.000130228
	SLIT1	2.69248	1	0.914	2.29525e-06	0.000131318
	PDLIM5	1.3415	1	0.371	2.33405e-06	0.000131318
	DMRTA2	0.776909	0.786	0.143	2.43943e-06	0.000134055
	MEGF10	1.6681	1	0.486	2.76617e-06	0.000148556
	NOTCH1	2.00403	1	0.657	3.00151e-06	0.000154288
	RFX3	1.51481	1	0.886	3.16464e-06	0.000154288
	QKI	2.36302	1	0.943	3.18113e-06	0.000154288
	BRINP2	0.815342	0.714	0.086	3.19937e-06	0.000154288
	BTBD17	0.301927	0.714	0.086	3.19937e-06	0.000154288
	ZFPM2	0.897285	1	0.371	3.27933e-06	0.000154981
	PLAGL1	2.44275	0.929	0.514	4.53309e-06	0.00020321
	BIRC5	1.52028	0.786	0.171	4.53463e-06	0.00020321
	INTU	2.05356	1	0.743	4.55782e-06	0.00020321
	PON2	1.14942	1	0.371	5.12308e-06	0.000220106
	SOX9	0.79432	1	0.371	5.12308e-06	0.000220106
	AC092958.1	0.804214	0.786	0.171	5.81144e-06	0.000245222
	TTYH2	0.889263	0.929	0.229	6.34106e-06	0.000262876
	SEMA6A	1.65734	1	0.8	6.47745e-06	0.0002639
	CD99	1.747	1	0.371	7.11998e-06	0.000285161
	IFITM1	0.817213	0.857	0.229	7.24742e-06	0.000285427
	AC092957.1	0.497181	0.857	0.343	7.48435e-06	0.000285894
	LTBP1	1.05371	0.929	0.371	7.62224e-06	0.000285894
	FKBP10	0.705496	0.929	0.371	7.62224e-06	0.000285894
	FZD3	1.17849	1	1	8.2165e-06	0.000302688
	MOB3B	0.610947	0.929	0.4	8.37904e-06	0.000302688
	SMO	1.14212	0.857	0.257	8.45426e-06	0.000302688
	PTPN13	1.56534	0.857	0.286	8.58769e-06	0.000302876
	LEF1	1.53355	0.857	0.229	9.13993e-06	0.000317613
	CHD7	1.9549	0.929	0.771	1.05016e-05	0.00035964
	ADGRV1	3.57231	1	0.657	1.06675e-05	0.000360104
	RELL1	0.844846	0.929	0.429	1.12264e-05	0.000362451
	NOTCH2	1.50409	1	0.571	1.13433e-05	0.000362451
	SOX6	1.33248	1	0.629	1.13476e-05	0.000362451
	IFITM3	1.83268	1	0.429	1.13506e-05	0.000362451
	SMARCC1	0.917504	1	0.771	1.31163e-05	0.000413251
	MSI1	0.611004	0.929	0.714	1.35416e-05	0.000421038
	PTPRZ1	3.99126	1	0.714	1.39274e-05	0.000427407
	CD37	0.878337	0.786	0.2	1.42191e-05	0.000430766
	FN1	1.32666	1	0.943	1.51301e-05	0.000452562
	AMOT	0.972736	1	0.486	1.69594e-05	0.000495915
	LRIG1	1.77968	0.929	0.657	1.70489e-05	0.000495915
	GNG5	0.736495	0.857	0.2	1.72091e-05	0.000495915
	HES1	0.30645	0.857	0.171	2.01134e-05	0.000569596
	DPY19L1	0.713971	0.929	0.714	2.0248e-05	0.000569596
	ATP1A2	2.34082	0.786	0.257	2.25779e-05	0.000627492
	AC011450.1	0.259683	0.714	0.171	2.28372e-05	0.000627492
	MKI67	1.36147	0.714	0.143	2.47851e-05	0.000673187
	PHF21B	0.785865	0.857	0.229	2.52127e-05	0.000674004
	B3GLCT	0.34628	0.857	0.314	2.54302e-05	0.000674004
	BARD1	1.34255	0.714	0.171	2.56931e-05	0.000674004
	ZIC1	0.44724	1	0.429	2.59561e-05	0.000674004
	HNRNPA2B1	1.82409	1	1	2.74214e-05	0.000704312
	NOTCH3	1.43535	1	0.714	2.79659e-05	0.000710574
	COL4A5	1.2467	1	0.429	2.87184e-05	0.000721931
	TMEM47	0.508572	1	0.771	3.2028e-05	0.000796655
	NFIA	2.17275	1	0.971	3.3302e-05	0.000819716
	HNRNPA1	1.54601	1	1	3.66739e-05	0.000893405
	NBAT1	0.475079	0.786	0.257	3.89759e-05	0.000939797
	FEZF2	0.421919	0.929	0.257	3.94846e-05	0.00094194
	AC119674.2	0.291479	0.714	0.143	3.9862e-05	0.00094194
	CASC15	2.89661	1	0.943	4.03499e-05	0.000944027
	CHST7	0.269839	0.786	0.257	4.3396e-05	0.00100534
	CA2	0.717681	0.643	0.114	4.62903e-05	0.00106198
	MYBL2	0.391405	0.571	0.057	4.70551e-05	0.00106915
	NBPF14	0.791143	1	0.886	4.86257e-05	0.00108019
	GPR50	0.988967	0.429	0	4.88102e-05	0.00108019
	YAP1	1.11275	0.857	0.257	4.89124e-05	0.00108019
	PLPP3	1.13563	0.857	0.543	5.08094e-05	0.00111169
	PEA15	1.75949	1	0.914	5.35926e-05	0.00113872
	SF1	1.19914	1	0.943	5.36632e-05	0.00113872
	TGFBR1	0.892996	1	0.943	5.36632e-05	0.00113872
	IFITM2	1.66391	0.857	0.286	5.39724e-05	0.00113872
	ZNF503	0.304345	0.929	0.543	6.00206e-05	0.00123985
	FBLN1	1.85189	0.929	0.457	6.03399e-05	0.00123985
	CEMIP2	1.49718	0.929	0.457	6.03399e-05	0.00123985
	DIPK2A	1.99561	0.929	0.629	6.11556e-05	0.00124578
	PLCH1	0.887819	0.929	0.543	6.6039e-05	0.00132765
	AIF1L	1.26372	0.786	0.257	6.62982e-05	0.00132765
	ZIC4	1.26664	0.857	0.343	6.88014e-05	0.0013662
	NBPF10	0.372269	0.929	0.857	7.33804e-05	0.00144498
	WLS	1.43936	1	0.914	7.78754e-05	0.00152082
	SDK2	1.54253	1	0.714	7.9816e-05	0.00154594
	SLC6A16	0.459396	0.857	0.343	8.3939e-05	0.00161258
	DCDC1	0.45917	0.857	0.314	8.74461e-05	0.00166641
	CTDSP2	0.962278	1	0.771	9.05626e-05	0.00171199
	GLIS3	1.29323	0.929	0.343	9.21452e-05	0.00172809
	ADAMTS6	0.543337	0.857	0.286	9.93312e-05	0.00184819
	CACHD1	1.45628	1	0.971	0.000102731	0.00189651
	NUSAP1	1.33878	0.714	0.143	0.000111444	0.00204141
	RORB	0.470028	0.786	0.314	0.000121184	0.00220275
	SP1	0.777615	0.929	0.543	0.000127171	0.00229392
	KIF13A	0.902943	0.929	0.571	0.000128487	0.00230012
	VIM	2.22134	1	0.886	0.000146758	0.00260744
	JAKMIP2-AS1	0.519241	0.786	0.4	0.000149071	0.00260949
	FABP5	1.64148	0.929	0.8	0.000149082	0.00260949
	EZR	0.956374	0.929	0.4	0.000155366	0.00266904
	DOCK1	0.86788	0.929	0.4	0.000155366	0.00266904
	EFS	0.704308	0.786	0.229	0.000155873	0.00266904
	BDH2	0.479402	0.786	0.2	0.000158673	0.00269725
	CTNNA1	1.85348	1	0.857	0.000159803	0.00269725
	MDK	1.33591	0.929	0.429	0.000163514	0.0027403
	APOL4	0.606682	0.714	0.2	0.000166825	0.0027761
	ID4	0.896849	0.857	0.714	0.000172211	0.0028457
	SFT2D2	0.993704	1	0.829	0.000173608	0.00284886
	EZH2	1.12252	0.857	0.514	0.000175897	0.00285031
	TRPS1	1.08443	0.857	0.4	0.000176109	0.00285031
	LINC02010	0.258696	0.5	0.057	0.000187196	0.00300914
	NFIA-AS2	0.264794	0.643	0.143	0.000188949	0.00301679
	RPL24	1.09984	1	0.914	0.000191852	0.0030426
	AFF1	1.73171	0.857	0.4	0.000193266	0.00304458
	PRPH	0.952246	0.571	0.114	0.000207663	0.00324972
	MKLN1	0.774619	1	0.914	0.000228484	0.00355203
	AC234582.1	0.368945	0.929	0.486	0.000230577	0.00356114
	DIO3OS	0.586572	0.643	0.143	0.00023522	0.00360926
	SYNE2	3.08624	0.857	0.686	0.000237954	0.00362764
	RPL23	1.05503	1	1	0.000249536	0.00377983
	AC063952.1	0.298839	0.643	0.171	0.000251388	0.00378363
	MAGT1	0.633329	0.857	0.314	0.000253117	0.00378554
	NES	0.781001	0.929	0.629	0.000262217	0.00384858
	CLIC1	0.783668	0.929	0.257	0.000262533	0.00384858
	NFATC4	1.85478	0.786	0.314	0.000262533	0.00384858
	TCF3	1.41766	1	0.771	0.000263847	0.00384858
	RPL39	0.783275	1	0.886	0.000271019	0.00391911
	MIR99AHG	2.38873	1	1	0.000271999	0.00391911
	ANXA2	0.698716	1	0.543	0.000274899	0.00393688
	DTYMK	0.702192	0.857	0.571	0.00028517	0.00405937
	RCC2	0.562429	0.929	0.571	0.000287166	0.00406331
	DACT2	0.4357	0.571	0.114	0.00029286	0.00411922
	IQGAP3	0.687115	0.429	0.029	0.000296394	0.00414426
	PTAR1	0.677174	0.929	0.6	0.000313433	0.00435672
	FSTL1	0.305112	1	0.8	0.000316398	0.00437222
	NBPF26	0.81106	0.929	0.914	0.000335543	0.00459481
	CDK6	0.805931	1	0.629	0.000336395	0.00459481
	TRMU	2.17015	0.929	0.571	0.000341549	0.0046384
	FZD7	0.394329	0.857	0.543	0.000349985	0.00471478
	HMGN2	1.52091	1	0.943	0.000351164	0.00471478
	TOP2A	0.562663	0.643	0.229	0.000358082	0.00475901
	NFIX	0.279513	0.929	0.486	0.000358486	0.00475901
	SPARCL1	0.803258	0.643	0.143	0.000361356	0.0047703
	FOXP1	1.34448	1	0.8	0.00037488	0.00492134
	VAX1	0.451937	0.929	0.457	0.000380831	0.00496059
	GNAI2	1.35531	1	0.943	0.000382068	0.00496059
	LRRN1	0.9046	1	0.714	0.000392762	0.00507156
	MYO10	1.68438	1	0.8	0.000407773	0.00523678
	GPX8	0.540583	0.786	0.286	0.000410511	0.00524345
	FBN2	0.867771	1	0.914	0.000415076	0.00527325
	TLE1	0.61469	0.929	0.8	0.000421176	0.00532213
	JAM2	0.831387	0.786	0.543	0.000426227	0.0053573
	SPRY2	0.719301	0.786	0.257	0.000436531	0.0054578
	DLG1	1.46824	1	0.829	0.000446504	0.0055531
	IGF2BP3	0.67054	0.929	0.714	0.000455898	0.00561702
	SORCS1	1.43503	0.786	0.371	0.000456398	0.00561702
	ACKR3	0.578935	0.857	0.371	0.000468489	0.00573596
	CSRP2	1.22298	0.857	0.486	0.000472791	0.00575879
	CC2D2A	1.48673	0.929	0.629	0.000477138	0.00578194
	HMGN3	0.464816	0.857	0.543	0.000493273	0.00588419
	LMNB1	0.91934	0.857	0.543	0.000493273	0.00588419
	PDE1A	0.30078	0.643	0.143	0.000494836	0.00588419
	MID1	1.33077	1	0.686	0.000495537	0.00588419
	PANK2	0.799586	0.929	0.771	0.000512369	0.00603194
	SCAF11	0.656832	0.929	0.657	0.000513085	0.00603194
	EEF1D	0.980141	0.929	0.829	0.000523349	0.00612214
	BOC	0.841079	0.857	0.314	0.000526041	0.00612332
	RPS16	1.02501	1	1	0.00053309	0.00617496
	ERMARD	0.627423	0.929	0.6	0.000567361	0.00653987
	ANTXR1	0.693823	1	0.857	0.000574918	0.00659481
	METRN	0.663954	0.857	0.486	0.000610406	0.00696806
	BMPR1B	1.28538	0.643	0.171	0.000633652	0.00719865
	MORN1	0.651901	0.857	0.6	0.00069869	0.00789955
	LIMD1	0.690977	0.929	0.514	0.000718986	0.0080903
	IGFBP2	0.816802	1	0.8	0.000725227	0.00812186
	STUM	0.262607	0.5	0.086	0.000729092	0.00812662
	TMEM123	0.417469	1	0.343	0.000732554	0.00812688
	RBMX	1.36157	0.929	1	0.000738081	0.00814993
	MSRA	0.466117	0.786	0.371	0.000772286	0.00842221
	PLEKHG1	0.287435	0.929	0.657	0.000773432	0.00842221
	SPATA13	1.40384	0.857	0.686	0.000773432	0.00842221
	SMARCA5	0.332611	1	0.829	0.000791087	0.00857495
	SERPING1	0.969644	0.857	0.4	0.000797315	0.00860299
	UHRF1	2.56421	0.786	0.571	0.000847379	0.00910162
	MEGF6	0.608428	0.857	0.429	0.000868943	0.00929101
	STARD9	0.712296	0.857	0.543	0.000882644	0.00938016
	IFT22	0.290847	0.714	0.314	0.000885221	0.00938016
	GATM	0.791661	0.714	0.286	0.000906273	0.00951956
	TROAP	0.37195	0.429	0.057	0.000906433	0.00951956
	CALD1	1.18978	1	0.857	0.000931881	0.00971651
	ASAP3	0.770214	0.857	0.371	0.000933954	0.00971651
	FLNA	2.16425	1	1	0.000937522	0.00971651
	PTN	1.49659	0.857	0.743	0.00094941	0.00975416
	SDCBP	0.745061	0.929	0.714	0.00094941	0.00975416
	GULP1	0.633581	0.857	0.543	0.000957292	0.00979256
	LRRC17	0.269917	0.929	0.457	0.000963844	0.00981709
	XRCC3	1.02591	0.857	0.514	0.000983362	0.00996799
	WDR19	0.660265	0.929	0.629	0.000995703	0.00996799
	NDP	0.271136	0.571	0.143	0.00100108	0.00996799
	CRNDE	0.736765	1	0.571	0.00100339	0.00996799
	COL11A1	1.66084	0.857	0.486	0.00100397	0.00996799
	MBD6	0.340134	0.857	0.486	0.00100397	0.00996799
	RPL7A	1.19068	1	1	0.0010144	0.0100259
	CCND1	0.96505	0.857	0.457	0.00101829	0.0100259
	NCAPG	0.312291	0.429	0.057	0.00102461	0.0100463
	TMEM198B	0.823535	0.714	0.314	0.00105437	0.0102954
	IFI6	0.268371	0.786	0.371	0.00108507	0.0105515
	SEC61A1	0.779847	1	0.971	0.00109707	0.0106245
	IGF2BP1	0.556565	0.929	0.714	0.0011118	0.0106928
	BAZ1A	0.777751	0.786	0.429	0.00111317	0.0106928
	MASP1	1.12673	0.643	0.171	0.0011376	0.0108832
	ESPL1	1.12399	0.429	0.057	0.00115691	0.0110233
	TSTD3	0.427173	0.929	0.743	0.00117508	0.0110924
	PAX6	0.965209	1	0.514	0.00117825	0.0110924
	RXRA	0.564781	0.929	0.543	0.00117825	0.0110924
	RPS12	0.562989	1	1	0.00118594	0.0111205
	MGST1	0.666227	0.786	0.486	0.00119818	0.0111516
	DNAH7	0.251536	0.786	0.343	0.0011987	0.0111516
	LGR4	0.661126	0.857	0.657	0.00121321	0.0112424
	EPHB4	0.846242	0.714	0.314	0.00125302	0.0115354
	VEPH1	0.682561	0.643	0.2	0.00125459	0.0115354
	A2M	0.909114	1	0.657	0.00127491	0.0116522
	SMC5	0.317764	1	0.886	0.00127775	0.0116522
	PBXIP1	0.430534	0.857	0.343	0.00128209	0.0116522
	ACTL6A	0.635862	0.643	0.314	0.00128775	0.0116588
	FERMT2	0.50258	0.929	0.714	0.00129955	0.0117059
	KIF18B	0.490494	0.429	0.057	0.00130484	0.0117059
	ANTXR2	0.36099	0.786	0.286	0.00130781	0.0117059
	RBBP4	0.932798	0.929	0.914	0.00132799	0.0118416
	RAD51AP1	0.617999	0.357	0.029	0.00134476	0.0119461
	RGS16	0.264748	0.571	0.143	0.00135174	0.011949
	TMEM98	0.532823	0.929	0.486	0.0013552	0.011949
	KLHL5	0.527983	0.929	0.629	0.00136398	0.0119817
	RPL5	1.0064	1	1	0.00138395	0.0121121
	TANC1	0.690408	0.929	0.8	0.00140431	0.012245
	SEMA6A-AS1	0.284558	0.714	0.343	0.00142789	0.0124048
	GPBP1L1	0.781387	0.929	0.771	0.00144448	0.0125029
	SERPINH1	0.582879	0.857	0.686	0.00145549	0.0125523
	STK26	0.680629	0.643	0.229	0.00148087	0.0127247
	PHF10	0.620001	1	0.829	0.00159656	0.0136648
	RPL35	0.813251	0.929	0.886	0.00160319	0.0136648
	SRSF6	0.361445	1	0.886	0.00160762	0.0136648
	CKAP2	0.693985	0.786	0.343	0.00167103	0.0141529
	RPL7	0.719858	1	0.886	0.00173394	0.014569
	NR2F2-AS1	0.410714	1	0.914	0.00173677	0.014569
	RCN1	0.771586	1	0.971	0.00173866	0.014569
	AL390879.1	0.420848	0.786	0.371	0.00177862	0.0148512
	SCAF8	0.430223	1	0.714	0.00179247	0.0149141
	ANKHD1-EIF4EBP3	0.618587	0.929	0.829	0.0018463	0.0153081
	TP53I13	0.478324	0.857	0.514	0.00185316	0.0153113
	CLIP1	1.56112	1	0.886	0.00186932	0.0153787
	ATP2B4	1.02963	1	0.971	0.00187435	0.0153787
	SOX5	0.635879	0.857	0.6	0.00195318	0.0159701
	INPPL1	0.776394	0.786	0.343	0.00196663	0.0159778
	SALL1	0.667428	0.571	0.171	0.00196856	0.0159778
	THBS3	1.21605	0.857	0.686	0.00197441	0.0159778
	LIX1	0.251139	0.571	0.143	0.00199608	0.0160152
	RNF138	0.409548	0.857	0.514	0.00200154	0.0160152
	LMO3	0.859242	1	0.857	0.00200901	0.0160152
	FEZ2	0.768562	1	0.857	0.00200901	0.0160152
	IQGAP1	0.747198	1	0.657	0.00201644	0.0160152
	HNRNPU	1.04151	1	1	0.00201969	0.0160152
	PDE3A	0.348319	0.714	0.371	0.00204767	0.0161484
	PKN2	0.341357	0.929	0.8	0.00205016	0.0161484
	CECR2	0.636829	0.929	0.629	0.00215633	0.0167052
	CEP112	0.481191	0.714	0.343	0.00215713	0.0167052
	CEP152	0.450993	0.571	0.171	0.00216091	0.0167052
	SMAD3	0.430423	0.786	0.286	0.00216188	0.0167052
	AC090152.1	0.297867	0.643	0.2	0.00216326	0.0167052
	CD9	0.637069	0.643	0.2	0.00216326	0.0167052
	RAB36	0.28451	0.786	0.457	0.00219135	0.016867
	PCLAF	0.3378	0.5	0.114	0.00221603	0.0170015
	CNTLN	0.833461	0.714	0.314	0.0022523	0.0172239
	TMTC4	0.603507	0.929	0.657	0.00229318	0.0174799
	STK33	0.55948	0.786	0.343	0.00230955	0.0175481
	SYT11	0.708338	1	1	0.00234187	0.0177083
	DLEU2	0.652303	0.857	0.629	0.00234563	0.0177083
	ANXA6	1.06041	0.857	0.657	0.00241158	0.0181483
	PLSCR4	0.328988	0.429	0.086	0.00243618	0.0182742
	CELSR1	1.04906	0.929	0.771	0.00244378	0.0182742
	TULP3	0.586078	0.786	0.429	0.00247376	0.0184266
	AC000120.3	0.309801	0.929	0.457	0.00247976	0.0184266
	SERINC2	1.01935	0.857	0.514	0.0025145	0.018568
	AP001172.1	0.309605	0.786	0.543	0.0025145	0.018568
	ATPSCKMT	0.414207	0.714	0.4	0.00264632	0.0194806
	TTYH1	1.81902	0.929	0.886	0.0026969	0.0197912
	MT-RNR2	0.766422	1	1	0.00271049	0.0198294
	PHLPP1	0.454541	0.929	0.8	0.00275208	0.0200715
	GJA1	0.5935	0.786	0.4	0.0027744	0.020172
	FOXM1	0.445972	0.643	0.2	0.00281551	0.0204082
	FBXL4	0.263969	0.857	0.6	0.00283919	0.020503
	RSPO3	0.409835	0.571	0.171	0.00284595	0.020503
	PARD3	1.1375	1	0.857	0.00289962	0.020826
	WNT8B	0.46395	0.5	0.143	0.00291651	0.020826
	TEAD1	0.784864	1	0.657	0.00291723	0.020826
	UTRN	1.20115	0.929	0.714	0.00296585	0.0211093
	CENPM	0.426155	0.5	0.114	0.00299004	0.0212176
	CHST3	0.70493	0.857	0.543	0.00305357	0.0214879
	COL5A2	0.308564	0.857	0.543	0.00305357	0.0214879
	IFT80	0.585936	0.857	0.6	0.00305541	0.0214879
	DAXX	0.677784	0.786	0.514	0.00310616	0.0216996
	SOX5-AS1	0.439413	0.571	0.171	0.00311507	0.0216996
	LRP6	0.828538	1	0.914	0.00312837	0.0216996
	ZNF521	1.02011	1	0.914	0.00312837	0.0216996
	DCLK2	0.784634	1	1	0.00313143	0.0216996
	MEIS1	0.539297	0.929	0.6	0.00314948	0.0217609
	C11orf54	0.58572	0.786	0.6	0.00317564	0.0218777
	UACA	0.547587	0.786	0.257	0.00322649	0.0221634
	RHBDL3	0.420027	0.5	0.114	0.0032984	0.0225917
	BEND3	0.378069	0.929	0.457	0.00334506	0.0227347
	LRRC37A4P	0.507024	0.857	0.914	0.00334733	0.0227347
	RHCG	0.321959	0.429	0.086	0.00335866	0.0227347
	LINC02032	0.342288	0.429	0.086	0.00335866	0.0227347
	DBF4	0.578264	0.643	0.257	0.00336738	0.0227347
	FBL	0.572087	0.786	0.543	0.00338555	0.0227922
	DPPA4	0.354735	0.571	0.171	0.00340721	0.0228729
	TMPO	0.880542	0.929	0.714	0.00342533	0.0229293
	B3GNT5	0.388602	0.857	0.6	0.00353352	0.0235867
	SNX5	0.798295	1	0.8	0.00356331	0.0237186
	CUX1	1.14653	1	0.914	0.00360773	0.0239025
	RPS18	0.735448	1	0.971	0.00361116	0.0239025
	C1orf226	0.266419	0.714	0.314	0.00364265	0.0240435
	NXN	0.661395	0.929	0.571	0.00366323	0.024112
	B2M	0.899512	0.929	0.857	0.00371029	0.0243539
	ZWINT	0.612156	0.429	0.086	0.00373066	0.0244198
	PIPOX	0.570134	0.643	0.286	0.00374157	0.0244235
	PRDM16	0.924204	0.643	0.314	0.00378455	0.0246361
	FGFR2	0.718308	0.643	0.229	0.00383007	0.0248639
	ZNF462	0.970563	0.929	0.886	0.00385716	0.0249711
	TMEM164	0.893394	1	0.914	0.00387166	0.0249965
	ZNF66	0.279008	0.714	0.4	0.003886	0.0250208
	PSAT1	0.378467	0.786	0.629	0.00393572	0.0252721
	AC022498.2	0.250355	0.857	0.571	0.00394679	0.0252744
	ZGRF1	0.694194	0.643	0.286	0.00405366	0.025823
	E2F5	0.321892	0.786	0.4	0.00405431	0.025823
	HMGB2	0.920256	0.571	0.171	0.00406753	0.0258376
	LDHB	0.62815	0.929	0.829	0.00410328	0.0259948
	EGF	0.664712	0.714	0.371	0.00414012	0.0261332
	CDH11	0.385128	1	0.886	0.00414725	0.0261332
	SUV39H2	0.299576	0.786	0.514	0.0041656	0.026179
	CRISPLD1	0.432346	0.714	0.429	0.00420809	0.0263759
	MESD	0.28094	0.929	0.714	0.00423678	0.0264855
	CENPF	0.372833	0.5	0.143	0.00424836	0.0264878
	RPS10	1.13999	0.929	0.657	0.0043951	0.0273306
	RACK1	1.29818	1	0.971	0.00445683	0.0276417
	SMC4	0.996793	0.714	0.429	0.00453162	0.0279588
	RGS20	0.767051	0.714	0.429	0.00453162	0.0279588
	BRCA1	1.1961	0.357	0.057	0.00456026	0.0280622
	ANLN	0.538055	0.429	0.086	0.00458914	0.028146
	LITAF	0.551091	0.714	0.314	0.0045977	0.028146
	LAMB2	1.03474	0.857	0.486	0.00464089	0.0283112
	PSMG4	0.743017	0.857	0.8	0.00464865	0.0283112
	TCF12	0.741345	1	0.771	0.00468675	0.0284699
	PAXBP1	0.591202	0.857	0.686	0.00471365	0.028504
	MFSD14B	0.916078	1	0.8	0.00471649	0.028504
	TRIM45	0.779184	0.714	0.514	0.00473821	0.0285622
	DDX59	0.313757	0.643	0.314	0.00478714	0.0287837
	AC010186.3	0.282086	0.714	0.371	0.00481292	0.0288653
	CYBRD1	0.280299	0.571	0.171	0.00484199	0.028893
	LINC01748	0.264652	0.571	0.171	0.00484199	0.028893
	PDCD6IP	0.620843	1	0.686	0.00487076	0.0289914
	SPAG9	0.853107	0.929	0.914	0.00493269	0.0292863
	AMIGO2	0.523973	0.571	0.229	0.00508934	0.0299965
	TYMS	0.627684	0.571	0.229	0.00508934	0.0299965
	ARL4A	0.305735	0.857	0.457	0.00509039	0.0299965
	SEPTIN2	1.39524	1	0.971	0.00511638	0.0300746
	ZNF516	0.445386	0.857	0.629	0.00518071	0.0303772
	C4orf46	0.525813	0.714	0.4	0.00523484	0.0306186
	PTTG1	0.293375	0.5	0.114	0.00531986	0.0310391
	HSPB11	0.362178	0.714	0.543	0.00535093	0.031043
	SULF1	1.14355	0.714	0.314	0.00535485	0.031043
	ZNRF3	0.273158	0.786	0.343	0.00538083	0.031043
	NECTIN3	0.790002	0.857	0.686	0.00541419	0.031043
	TJAP1	0.432976	0.857	0.543	0.00542424	0.031043
	LMNA	0.914894	0.929	0.886	0.00545432	0.031043
	CYB5A	0.321725	0.786	0.486	0.00546607	0.031043
	TLE4	1.38899	1	0.886	0.00546625	0.031043
	ZFYVE16	0.743193	0.929	0.743	0.00546719	0.031043
	SP3	0.93906	1	0.914	0.00547341	0.031043
	HNRNPD	0.561547	1	0.943	0.00547699	0.031043
	PRKDC	0.882805	1	1	0.00547818	0.031043
	RRM2	1.04631	0.571	0.229	0.00552406	0.0311536
	LMO2	0.618497	0.571	0.229	0.00552406	0.0311536
	NEDD9	1.25284	0.714	0.371	0.00558317	0.0313722
	EEF1G	0.839173	0.929	0.714	0.00558937	0.0313722
	WIPF1	0.560627	0.786	0.429	0.00561506	0.0313884
	CDCA2	0.32428	0.214	0	0.00561883	0.0313884
	VCL	0.507917	0.929	0.914	0.00565535	0.0315051
	AKAP13	1.13509	0.929	0.971	0.00566638	0.0315051
	UBE2C	0.563783	0.357	0.057	0.00571279	0.0316885
	BMP7	0.579732	0.643	0.229	0.0057525	0.0318341
	DGKB	0.689649	0.714	0.314	0.00577416	0.0318793
	DHX9	0.39005	1	0.857	0.00583776	0.032144
	PARP1	1.05267	1	0.886	0.00585033	0.032144
	SERBP1	0.534601	1	1	0.00586292	0.032144
	ATAD2	0.912115	0.571	0.286	0.00590893	0.0323213
	SZRD1	0.426381	1	0.571	0.00594738	0.0323817
	ANKRD26	0.620015	0.857	0.629	0.00594738	0.0323817
	PAWR	0.510645	0.857	0.514	0.00599715	0.0324161
	MAGI2-AS3	1.29061	0.786	0.543	0.00599715	0.0324161
	HIBCH	0.261354	0.857	0.514	0.00599715	0.0324161
	REST	1.01944	0.714	0.371	0.00600857	0.0324161
	PTK7	0.650246	0.929	0.686	0.00610227	0.0328144
	MYO3A	0.269117	0.5	0.143	0.00611017	0.0328144
	IFT88	0.260145	0.857	0.6	0.00620302	0.0331623
	HMGA2	0.556518	0.857	0.6	0.00620302	0.0331623
	SPRED1	0.697629	0.929	0.743	0.00626299	0.0333042
	KANSL1	0.870573	1	0.971	0.00627185	0.0333042
	RPL10	1.21993	1	1	0.00627185	0.0333042
	NAALAD2	0.553526	0.714	0.514	0.00629338	0.0333436
	IRAK1BP1	0.511671	0.786	0.657	0.00636783	0.0335146
	MCM10	0.253112	0.357	0.057	0.00638239	0.0335146
	KIF11	0.87516	0.357	0.057	0.00638239	0.0335146
	HJURP	0.390814	0.357	0.057	0.00638239	0.0335146
	TFG	1.07959	0.857	0.743	0.0064023	0.0335446
	BCORL1	1.21813	0.786	0.543	0.00642756	0.0335837
	FAT4	0.682958	0.929	0.857	0.00643818	0.0335837
	CNTNAP3	0.375532	0.714	0.371	0.00646296	0.0336266
	ANXA5	0.300859	0.929	0.371	0.00647487	0.0336266
	CCDC47	0.398953	0.929	0.686	0.00652938	0.0337613
	MCM7	0.934557	0.929	0.686	0.00652938	0.0337613
	EXO1	0.399155	0.286	0.029	0.00658678	0.0339228
	FANCC	0.996325	1	0.771	0.00658932	0.0339228
	APEX1	0.590675	0.929	0.829	0.00662818	0.0339748
	APPBP2	0.363087	0.929	0.829	0.00662818	0.0339748
	RPS17	1.29687	1	0.971	0.00670628	0.0342266
	NR2F1	0.720438	1	0.971	0.00670628	0.0342266
	ARHGAP19	0.360698	0.643	0.229	0.00673927	0.0343161
	EXOC3	0.852668	0.857	0.714	0.00675285	0.0343161
	KRIT1	0.997375	0.857	0.743	0.00684739	0.0346721
	APRT	0.447917	0.714	0.343	0.00685225	0.0346721
	PDE4B	0.621934	0.929	0.571	0.00687036	0.0346894
	ESYT1	0.763486	0.857	0.571	0.00690217	0.0347757
	CLEC2D	0.458354	0.714	0.457	0.00694772	0.0349308
	PRDM5	0.253396	0.571	0.229	0.00703649	0.035302
	CDV3	0.369035	1	0.829	0.00711611	0.0356258
	MAP2K6	0.29497	1	0.857	0.00713814	0.0356567
	TJP1	0.842114	1	0.943	0.00716609	0.0356567
	NF1	1.04371	1	1	0.00716756	0.0356567
[truncated: 1,164 more rows]
