# Supplementary material for: Single-cell glycome and transcriptome profiling uncovers the glycan signature of each cell subpopulation of human iPSC-derived neurons
Source: Stem Cell Reports. 2025 Sep 4;20(10):102631. doi: 10.1016/j.stemcr.2025.102631 (PMC12790714; doi:10.1016/j.stemcr.2025.102631)
Supplement: Table S5. Top10 enriched GO term in each neural subpopulation [file mmc6.xlsx]

## Sheet: Table S5
Table S5. Top10 enriched GO term in each neural subpopulation
Group	Category	Term	Count	%	PValue	Genes	List Total	Pop Hits	Pop Total	Fold Enrichment
mNeuron	GOTERM_BP_DIRECT	GO:0007268~chemical synaptic transmission	57	4.02827	3.52294e-15	DOC2A, KCNC4, GRIK4, GRIK2, SLC6A1, GRM1, GLS, GRM3, GRM2, GRM5, GRM4, GRM7, DLGAP1, SLC12A6, BSN, SPG11, SCN1B, UNC13B, UNC13A, KCND2, MINK1, SSTR1, SYN2, CACNB1, AKAP9, KCNQ2, KCNQ3, AMPH, KCNQ5, CHRNA4, NRXN1, CACNA1B, SLC1A2, OPRL1, NRXN2, SLC1A6, CACNA1E, CACNA1G, SLITRK5, MBP, GRIA3, GRIA4, SYT5, GABBR2, SLC12A5, SYT1, KCNIP2, MYO5A, GRIN2B, SNAP91, GRIN1, GRIN2D, LRFN3, LRFN5, GLRB, DLG3, …	1227	240	16792	3.25029
	GOTERM_BP_DIRECT	GO:0007269~neurotransmitter secretion	23	1.62544	1.64697e-12	UNC13B, BRSK1, PTPRN2, UNC13A, SYT2, SYT1, NRXN1, CACNA1B, NRXN3, NRXN2, CASK, SYN3, SYN2, GRM4, SNPH, DVL1, APBA1, TSPOAP1, PPFIA4, DGKI, STX1A, PPFIA3, PPFIA2	1227	51	16792	6.17185
	GOTERM_BP_DIRECT	GO:0034765~regulation of ion transmembrane transport	32	2.26148	4.01193e-11	HCN4, HCN3, KCNC3, KCNA2, KCNC4, CACNA1B, CACNA1A, NEDD4L, KCNA6, GPR89B, CACNA1E, NALCN, CACNA1H, CACNA1G, CACNA1I, SCN9A, SCN3A, KCNH1, SCN1A, KCNJ5, KCNJ6, KCND2, KCNH7, CACNA2D3, CACNA2D2, SCN8A, KCNMA1, KCNQ2, KCNQ3, KCNQ5, SCN2A, HCN1	1227	111	16792	3.94534
	GOTERM_BP_DIRECT	GO:0035235~ionotropic glutamate receptor signaling pathway	15	1.06007	1.11483e-10	APP, GRID1, GRIK5, GRIK3, GRIK4, ATP1A3, GRIK2, GRIN2B, GRIN1, GRIN2D, GRIN3A, GRIA3, GRIA4, CDK5R1, CPEB4	1227	24	16792	8.55338
	GOTERM_BP_DIRECT	GO:0051965~positive regulation of synapse assembly	23	1.62544	1.66003e-10	LINGO2, NTRK2, NLGN1, BHLHB9, CLSTN2, CLSTN3, NRXN1, NTRK3, LRTM2, NRXN3, EEF2K, ADGRB2, ADGRB3, SLITRK1, FLRT3, LRRTM1, SLITRK4, ADGRB1, SLITRK5, ADGRL1, EPHB1, LRRC4B, ADGRL3	1227	62	16792	5.07685
	GOTERM_BP_DIRECT	GO:0007416~synapse assembly	22	1.55477	8.23637e-10	KIRREL3, NLGN1, DSCAM, CLSTN3, NRXN1, NRXN3, NRXN2, CACNA1A, NRG1, DNM3, SDK1, PCLO, FLRT3, SPOCK2, DNER, DVL1, DRD2, BSN, SHANK3, SHANK2, ADGRL3, SPTBN2	1227	61	16792	4.93572
	GOTERM_BP_DIRECT	GO:0007612~learning	21	1.4841	1.41452e-09	ATAD1, NTRK2, CNTNAP2, SLC12A5, ATP8A1, UBA6, NRXN1, NRXN3, SLC6A1, SORCS3, SLC8A2, SLC8A3, JPH4, GRM5, PPP3CB, JPH3, SYNJ1, PRKAR2B, CNTN2, SHANK3, SHANK2	1227	57	16792	5.04199
	GOTERM_BP_DIRECT	GO:0014047~glutamate secretion	15	1.06007	1.72642e-09	UNC13B, NTRK2, SYT1, GLS2, SLC1A2, TRPV1, SLC1A6, GLS, GRM2, APBA1, TSPOAP1, PPFIA4, STX1A, PPFIA3, PPFIA2	1227	28	16792	7.33147
	GOTERM_BP_DIRECT	GO:0007411~axon guidance	36	2.54417	2.78626e-09	ROBO2, TENM2, NRXN1, PTPRO, NRXN3, SEMA3F, ZNF280D, CDH4, EFNB3, CHL1, DPYSL5, FLRT3, KIF5C, DVL1, NEO1, SPTAN1, EPHB1, SCN1B, SPTBN2, LGI1, EPHA5, SEMA6C, UNC5A, SEMA4F, ANK3, UNC5D, L1CAM, SPTB, NFASC, B4GAT1, KIF26B, CNTN2, CNTN4, SOS1, CDK5R1, NECTIN1	1227	159	16792	3.09858
	GOTERM_BP_DIRECT	GO:0007399~nervous system development	51	3.60424	6.91126e-09	CHRM2, TENM1, APP, CHRM3, CNTFR, DOC2A, TMEM41B, MYT1L, DPYSL5, DPF1, TRIM3, MYLIP, RBFOX1, MEF2C, RBFOX2, DSCAM, TMOD2, NRG1, GFRA2, SLC7A5, DOK4, SCN8A, KCNQ2, ARHGEF7, NBL1, HDAC4, NUMBL, NLGN1, PLPPR1, EFNB3, SPOCK1, PCDHA4, PCDHA2, PCDH1, SCN3B, FKTN, LGI1, ST8SIA2, SLC4A10, SEMA4F, L1CAM, SMARCA2, DCLK1, FGF17, NELL1, GLRB, DLG3, CSPG5, APBA1, CNTN4, IGSF9B	1227	287	16792	2.4319
imNeuron	GOTERM_BP_DIRECT	GO:0048675~axon extension	2	6.89655	0.0379101	DCX, MAPT	28	24	16792	49.9762
	GOTERM_BP_DIRECT	GO:0007188~adenylate cyclase-modulating G-protein coupled receptor signaling pathway	2	6.89655	0.0578629	GNAO1, GNAZ	28	37	16792	32.417
	GOTERM_BP_DIRECT	GO:0007223~Wnt signaling pathway, calcium modulating pathway	2	6.89655	0.060897	GNAO1, CALM2	28	39	16792	30.7546
	GOTERM_BP_DIRECT	GO:0021762~substantia nigra development	2	6.89655	0.0759267	CALM2, INA	28	49	16792	24.4781
	GOTERM_BP_DIRECT	GO:0051592~response to calcium ion	2	6.89655	0.0892553	GDI1, CALM2	28	58	16792	20.6798
undiffNPC	GOTERM_BP_DIRECT	GO:0045944~positive regulation of transcription from RNA polymerase II promoter	68	13.3858	2.26528e-12	TOP2A, CHD7, HMGB2, BRCA1, NR2E1, FOXM1, GLI3, SOX2, SOX1, SALL1, ZIC3, TRPS1, ZIC1, MYBL2, SOX9, SOX6, FEZF2, HMGN3, TEAD2, SMARCC1, PARP1, TCF12, LMO2, CKAP2, TET1, RFX3, PAX6, FOXP1, SMO, RFX4, ZFPM2, TP53, YAP1, NOTCH3, NFIX, NOTCH1, UHRF1, PRKDC, LEF1, GLIS3, LRP6, RXRA, PLAGL1, HES1, E2F5, HES5, ZNF462, SMAD3, ATAD2, NR2F1, HMGA2, BMP7, NFATC4, REST, MEIS1, NFIA, LHX2, SP1, NFIB, SP3, ID4, …	457	981	16792	2.54698
	GOTERM_BP_DIRECT	GO:0000122~negative regulation of transcription from RNA polymerase II promoter	54	10.6299	3.79361e-11	SUV39H2, PRDM5, NR2E1, FOXM1, GLI3, SOX2, SALL1, EDNRB, CCND1, TRPS1, SOX6, FEZF2, FEZF1, TGIF1, TLE4, TGIF2, TLE1, PARP1, PAWR, PAX6, FOXP1, SMO, TIMELESS, EZR, ZFPM2, AJUBA, TP53, NOTCH3, NFIX, NOTCH1, UHRF1, LEF1, GLIS3, RXRA, CUX1, PRDM16, BEND3, HES1, HES5, SMAD3, NR2F1, HMGA2, VAX1, DLG1, REST, NFIA, NFIB, SP3, HNRNPA2B1, ID4, TCF4, TCF3, FGFR2, EZH2	457	720	16792	2.7558
	GOTERM_BP_DIRECT	GO:0045893~positive regulation of transcription, DNA-templated	43	8.46457	2.11336e-10	NOTCH1, LEF1, HMGB2, RORB, BRCA1, FOXM1, GLI3, LRP6, SOX2, SALL1, ZIC2, MDK, ZIC3, PRDM16, ZIC1, GPBP1L1, SOX9, NDP, FEZF1, HES5, SMARCC1, SMAD3, EGF, FZD7, ATAD2, SMARCA5, HMGA2, RFX3, PAX6, SMARCA1, BMP7, MT3, TGFBR1, REST, LHX2, SP1, SP3, ZNF516, HNRNPD, TCF4, TCF3, TP53, LGR4	457	515	16792	3.06794
	GOTERM_BP_DIRECT	GO:0006614~SRP-dependent cotranslational protein targeting to membrane	15	2.95276	2.33066e-07	RPL5, RPL32, RPL10, RPL23, RPL7, SEC61A1, RPL7A, RPS17, RPS16, RPS18, RPL24, RPL35, RPL39, RPS10, RPS12	457	94	16792	5.8634
	GOTERM_BP_DIRECT	GO:0045892~negative regulation of transcription, DNA-templated	35	6.88976	8.77644e-07	SUV39H2, NOTCH1, PRDM5, LEF1, HMGB2, PBXIP1, RORB, BRCA1, FOXM1, LIMD1, GLI3, SALL1, ZIC2, PRDM16, HES1, SOX9, FEZF2, FEZF1, DAXX, TLE1, HMGA2, RFX3, BMP7, MT3, FOXP1, REST, CENPF, SP3, ID4, TIMELESS, BIRC5, ZFPM2, TP53, LGR4, EZH2	457	499	16792	2.57723
	GOTERM_BP_DIRECT	GO:0045665~negative regulation of neuron differentiation	11	2.16535	2.29827e-06	SOX2, NOTCH3, MEIS1, REST, ID4, PAX6, NR2E1, FEZF2, BMP7, GLI3, HES5	457	56	16792	7.21757
	GOTERM_BP_DIRECT	GO:0010628~positive regulation of gene expression	23	4.52756	2.97288e-06	TLE1, SMAD3, LEF1, FN1, PAWR, HNRNPU, HMGA2, FBLN1, PAX6, BRCA1, IQGAP3, MT3, QKI, TGFBR1, GJA1, CDK6, SMO, PLP1, HNRNPD, SPRY2, VIM, EZR, TP53	457	262	16792	3.22562
	GOTERM_BP_DIRECT	GO:0030324~lung development	12	2.3622	6.12879e-06	NOTCH1, ZIC3, WNT7B, SP3, TIMELESS, GPC3, HES1, PTN, ZFPM2, GLI3, HSPB11, FGFR2	457	76	16792	5.80168
	GOTERM_BP_DIRECT	GO:0019083~viral transcription	14	2.75591	1.0861e-05	RPL5, RPL32, RPL10, RPL23, RPL7, RPL7A, RPS17, RPS16, RPS18, RPL24, RPL35, RPL39, RPS10, RPS12	457	112	16792	4.593
	GOTERM_BP_DIRECT	GO:0060070~canonical Wnt signaling pathway	12	2.3622	1.45649e-05	FZD3, ZNRF3, SMAD3, SMO, CCND1, PTK7, EGF, FZD7, WNT7B, LEF1, NDP, LRP6	457	83	16792	5.31238
MC	GOTERM_BP_DIRECT	GO:0030198~extracellular matrix organization	55	5.18868	5.63363e-23	COL18A1, SPARC, COL16A1, OLFML2B, B4GALT1, ITGB5, ITGB3, SERPINE1, TNC, LAMC2, LAMC1, OLFML2A, LOXL1, HAPLN1, ICAM1, KDR, ITGAV, SOX9, COL27A1, ITGA1, BGN, HSPG2, CCDC80, LOX, COL4A1, COL6A2, COL6A1, PXDN, COL8A2, COL4A5, COL8A1, VWA1, ITGA5, FBN2, COL13A1, COL11A1, FURIN, NID1, THBS1, PRDX4, APBB2, LAMB2, LUM, LAMB1, NFKB2, COL1A1, COL1A2, COL5A1, COL5A2, MFAP2, ITGA11, TGFBI, COL9A2, AGRN, FBN1	962	196	16792	4.89817		2.18754e-19	2.14303e-19
	GOTERM_BP_DIRECT	GO:0030574~collagen catabolic process	23	2.16981	2.95515e-12	COL18A1, COL13A1, COL25A1, COL11A1, MMP2, COL12A1, FURIN, MRC2, COL1A1, ADAMTS14, ADAMTS3, COL1A2, COL5A1, COL4A1, CTSL, COL6A2, COL5A2, COL6A1, COL8A2, COL4A5, COL8A1, CTSD, CTSB	962	64	16792	6.273		5.73742e-09	5.62069e-09
	GOTERM_BP_DIRECT	GO:0098609~cell-cell adhesion	46	4.33962	9.44424e-11	TES, AHNAK, RPL34, USO1, ARHGAP1, TWF2, HDLBP, TWF1, CAPG, SLC3A2, ENO1, IQGAP1, NDRG1, CORO1B, PDLIM1, GOLGA2, CNN2, DNAJB1, LIMA1, LASP1, PPP1R13L, PERP, KIF5B, COBLL1, EPS8L2, LRRFIP1, YKT6, WASF2, S100A11, PAK4, VASP, HSPA5, EEF2, VASN, PKM, KRT18, EHD4, GIPC1, PLIN3, CDC42EP1, TAGLN2, RPL29, PFN1, PHLDB2, PLEC, EPHA2	962	271	16792	2.96289		1.2224e-07	1.19753e-07
	GOTERM_BP_DIRECT	GO:0030335~positive regulation of cell migration	36	3.39623	2.74027e-10	SEMA5A, COL18A1, SEMA3C, LAMC2, THBS1, EGFR, IGF1R, MYLK, PLAU, PDGFC, KDR, CTSH, ITGAV, CPNE3, PDGFRB, XBP1, TGFB1, SMAD3, WNT5B, HSPA5, MCAM, F2R, RRAS2, LAMB1, ACTN4, BMP4, COL1A1, DAB2, MYO1C, TRIP6, MYADM, F2RL1, SNAI2, ITGA5, BCAR1, HBEGF	962	184	16792	3.41517		2.66012e-07	2.606e-07
	GOTERM_BP_DIRECT	GO:0001525~angiogenesis	40	3.77358	3.57705e-10	COL18A1, PLXND1, SHC1, EPAS1, SERPINE1, HIF3A, SHB, APOLD1, ELK3, POFUT1, ANPEP, KDR, CYP1B1, ITGAV, WASF2, TGFB2, XBP1, JAG1, TNFRSF12A, EGF, UNC5B, MCAM, MMP2, CAV1, HSPG2, VAV2, FMNL3, PTPRB, COL8A2, HOXB3, COL8A1, MYH9, PRKD2, CSPG4, TGFBI, ITGA5, ANGPTL4, PLCD3, MFGE8, RAPGEF3	962	223	16792	3.131		2.77794e-07	2.72142e-07
	GOTERM_BP_DIRECT	GO:0008285~negative regulation of cell proliferation	56	5.28302	8.7787e-10	COL18A1, BTG3, CDKN1A, BTG2, TES, B4GALT1, NRK, INPPL1, PTPRJ, ETS1, GLI3, ADAMTS1, RPS6KA2, CYP1B1, IGFBP3, ITGA1, F2R, P3H2, P3H1, EMP3, AXIN2, RARA, TAX1BP3, KANK2, NOTCH2, BECN1, NDRG1, NACC2, TP53INP1, SH3BP4, IGFBP7, SLIT3, BAK1, S100A11, RBM38, CD164, BCHE, TGFB2, CDKN2B, TGFB1, TGFB3, CDKN2A, TNFRSF9, LIF, EIF2AK2, INHBA, PTPN14, BMP4, FOSL1, REST, CDK6, DLC1, PMP22, SPRY2, NOX4, MXD4	962	396	16792	2.46843		5.68128e-07	5.56569e-07
	GOTERM_BP_DIRECT	GO:0007155~cell adhesion	61	5.75472	1.64779e-09	SEMA5A, LGALS3BP, COL18A1, SRPX, COL16A1, B4GALT1, ITGB5, ITGB3, COL12A1, TNC, INPPL1, LAMC2, LAMC1, HAPLN3, HAPLN1, LOXL2, ICAM1, CDH6, ISLR, CDH2, CYP1B1, EMILIN2, ITGAV, EDIL3, COL6A2, COL6A1, ADAM12, CDH11, ANOS1, COL8A1, PRKD2, DSG2, ITGA5, MFGE8, ENG, ARF6, SELPLG, NEDD9, THBS2, THBS1, EFNB2, EFNB1, NUAK1, ABL2, IGFBP7, HES1, IL32, CD164, TOR1A, LAMB2, MCAM, LAMB1, COL1A1, MFAP4, CXCL12, CO…	962	459	16792	2.31977		9.14055e-07	8.95459e-07
	GOTERM_BP_DIRECT	GO:0042060~wound healing	22	2.07547	2.62023e-09	PDGFRB, DSP, SCARB1, TGFB2, SPARC, SMAD3, WNT5B, TGFB3, ITGB3, WNT5A, TNC, CELSR1, EGFR, GLI3, CORO1B, TGFBR2, DCBLD2, ELK3, CNN2, LOX, CASP3, ENG	962	80	16792	4.80021		1.22128e-06	1.19643e-06
	GOTERM_BP_DIRECT	GO:0001666~response to hypoxia	33	3.11321	2.83067e-09	BECN1, AHCY, EPAS1, ITPR2, PLAT, PLOD1, ETS1, THBS1, APOLD1, LOXL2, PDLIM1, PLAU, CASP3, LONP1, CAPN2, TGFB2, TGFB1, SMAD3, TGFB3, MMP2, CAV1, AGTRAP, CYBA, ACTN4, TGFBR2, PKM, CXCL12, NOX4, ANGPTL4, CRYAB, AJUBA, ADA, ENG	962	172	16792	3.34898		1.22128e-06	1.19643e-06
	GOTERM_BP_DIRECT	GO:0043066~negative regulation of apoptotic process	57	5.37736	4.87915e-08	ARF4, CDKN1A, FHL2, ARAF, HSPB1, YBX3, GLI3, IGF1R, GLI2, RPS6KA3, CCND2, ARHGDIA, CASP3, KDR, CTSH, SOX9, TGM2, IER3, PDGFRB, ANXA1, WNT5A, ANXA5, PLAUR, ATAD3A, GREM1, RARA, ANGPTL4, CRYAB, UBA52, NOTCH2, BECN1, TMF1, THBS1, MALT1, EGFR, SLC9A1, MTDH, APBB2, TXNDC5, NQO1, PRELID1, XBP1, SMAD3, HSPA5, PLK2, HMGA2, EIF2AK2, CFLAR, TNFRSF10D, BMP4, NFKBIA, DAB2, KRT18, MDM2, SPRY2, FAS, TPT1	962	455	16792	2.18671		1.89458e-05	1.85603e-05
