# Supplementary material for: Single-cell glycome and transcriptome profiling uncovers the glycan signature of each cell subpopulation of human iPSC-derived neurons
Source: Stem Cell Reports. 2025 Sep 4;20(10):102631. doi: 10.1016/j.stemcr.2025.102631 (PMC12790714; doi:10.1016/j.stemcr.2025.102631)
Supplement: Table S6. List of highly binding lectins of neural sub-population [file mmc7.xlsx]

## Sheet: Table S6
Table S6. List of highly binding lectins of neural sub-population
Group	Lectin	avg_log2FC	pct.1	pct.2	raw_P_value	BH_adjp
undiffNPC	rAAL	1.83467	1	1	1.06108e-06	1.69773e-05
MC	rLSLN	3.77475	1	1	0.000380551	0.00751436
	rDiscoidinII	2.72441	1	1	0.00053674	0.00751436
	rABA	1.99504	1	1	0.00294211	0.0217292
	rGRFT	0.345618	1	1	0.00358293	0.0217292
	rDiscoidinI	1.32905	1	1	0.0039488	0.0217292
	TJAI	1.44702	1	0.791	0.00465626	0.0217292
	rGC2	0.842465	1	1	0.00633873	0.0253549
