# Supplementary material for: Single-cell glycome and transcriptome profiling uncovers the glycan signature of each cell subpopulation of human iPSC-derived neurons
Source: Stem Cell Reports. 2025 Sep 4;20(10):102631. doi: 10.1016/j.stemcr.2025.102631 (PMC12790714; doi:10.1016/j.stemcr.2025.102631)
Supplement: Table S7. List of marker genes of NPC sub-population [file mmc8.xlsx]

## Sheet: Table S7
Table S7. List of marker genes of NPC sub-population
Group	Gene name	avg_log2FC	pct.1	pct.2	raw_P_value	BH_adjp	AUC
nNPC	RHBDL3	1.54921	0.689	0.129	1.95933e-07	0.000247855	0.824
	CRB1	0.595946	0.6	0.065	1.47814e-06	0.000934926	0.786
	DPYSL3	1.1705	1	0.968	3.14387e-06	0.00132567	0.816
	SRGAP3	1.36565	0.933	0.871	1.76357e-05	0.00471215	0.791
	NR2F1	0.701399	1	1	2.3595e-05	0.00471215	0.787
	MARCKSL1	0.379357	1	1	2.47282e-05	0.00471215	0.786
	LMO3	0.88814	0.733	0.29	2.82657e-05	0.00471215	0.771
	PGD	0.73712	1	1	2.98002e-05	0.00471215	0.784
	TOX3	0.619044	0.978	0.935	3.58335e-05	0.0050366	0.781
	DCX	3.07842	0.8	0.452	4.87624e-05	0.00616844	0.77
	TRIM2	2.0652	1	0.968	6.75553e-05	0.00776886	0.771
	HES6	1.74261	0.889	0.871	9.07946e-05	0.00957127	0.766
	PSD3	1.1155	0.978	1	0.000124668	0.0121311	0.761
	CRABP1	1.57573	0.844	0.742	0.000172623	0.0154447	0.754
	CELF3	1.04568	0.6	0.258	0.000183139	0.0154447	0.733
	SBK1	0.325883	0.956	0.968	0.000234777	0.0176808	0.75
	ZBTB16	0.716736	0.8	0.677	0.000237608	0.0176808	0.748
	DLL1	1.15777	0.733	0.484	0.000280465	0.0197104	0.741
	ASTN1	0.772961	0.644	0.29	0.000312918	0.020454	0.729
	SLC6A8	1.37656	0.956	0.968	0.000339425	0.020454	0.743
	KIAA1191	0.559506	0.978	1	0.000339552	0.020454	0.743
	PRMT8	0.309375	0.667	0.323	0.000369672	0.0212561	0.729
	KLHDC8A	1.10313	0.578	0.258	0.000397793	0.0217537	0.719
	MSI1	0.253711	1	1	0.000432078	0.0217537	0.739
	SOX4	0.4521	0.933	0.839	0.000455181	0.0217537	0.738
	SMOC1	0.873518	0.489	0.129	0.000455839	0.0217537	0.701
	CDC25B	1.20873	0.911	0.871	0.000464308	0.0217537	0.738
	CADM3	0.321558	0.778	0.581	0.000494626	0.0220856	0.733
	RN7SK	0.624373	1	1	0.000506311	0.0220856	0.736
	IRX5	0.331661	0.8	0.677	0.000535777	0.0225919	0.733
	BTG1	0.400615	0.889	0.903	0.000554483	0.0226265	0.734
	PATZ1	0.423996	0.978	0.903	0.000652192	0.025782	0.732
	KMT2E	1.03313	0.933	1	0.00069149	0.0265071	0.73
	BPTF	0.72127	1	1	0.000776244	0.0268474	0.728
	LINC01414	0.26385	0.667	0.29	0.000779466	0.0268474	0.715
	ABAT	0.790755	0.978	0.968	0.000791164	0.0268474	0.728
	BAG6	0.712722	1	1	0.000806483	0.0268474	0.728
	DPYSL5	0.686422	1	0.968	0.000806483	0.0268474	0.728
	CADPS	0.889498	0.511	0.161	0.000927644	0.030089	#N/A
	GPC2	0.573884	0.8	0.742	0.000984207	0.0306434	0.723
	MEX3A	0.268687	0.978	0.968	0.000993186	0.0306434	0.724
	CAMK2N1	0.30982	0.911	0.903	0.00116995	0.0324075	0.72
	PCDH17	0.671417	0.778	0.613	0.00118664	0.0324075	0.718
	PHYHIPL	0.312729	0.378	0.065	0.00120041	0.0324075	#N/A
	DGKB	0.265638	0.289	0	0.0012029	0.0324075	#N/A
	RN7SKP71	0.343322	1	1	0.00121944	0.0324075	0.72
	SERF2	0.874268	1	1	0.00121944	0.0324075	0.72
	SILC1	0.479407	0.689	0.387	0.00122969	0.0324075	0.71
	TUBA1C	0.901522	1	1	0.00131285	0.0331332	0.718
	NHLH2	0.533833	0.489	0.161	0.00131871	0.0331332	#N/A
	CCNI	0.473999	1	1	0.001362	0.0331332	0.718
	HNRNPU	1.04553	1	1	0.001362	0.0331332	0.718
	IGDCC3	0.870345	0.956	1	0.00157591	0.0376137	0.715
	ADD2	0.446447	0.467	0.161	0.00163673	0.038342	#N/A
	TFDP2	1.01673	0.911	0.903	0.00174927	0.0402332	0.713
	FOXP4	0.612937	0.911	0.935	0.00181604	0.0403472	0.712
	SPSB4	0.607352	0.933	0.935	0.00181802	0.0403472	0.712
	SOX11	0.611573	1	1	0.00188703	0.0411567	0.711
	RCOR2	0.327484	0.778	0.742	0.00195934	0.041481	0.709
	MIR124-2HG	0.674489	0.889	0.839	0.00196748	0.041481	0.71
	KLHL24	0.489492	0.844	0.613	0.00200596	0.041599	0.708
	CYTH2	0.955814	0.889	0.968	0.00205772	0.0419841	0.709
	DPYSL4	0.506226	0.956	0.968	0.00217477	0.043668	0.708
	FNDC5	0.888027	0.511	0.226	0.00225036	0.044178	#N/A
	BSG	1.05661	1	1	0.00233423	0.044178	0.707
	LINC00632	0.873621	1	1	0.00233423	0.044178	0.707
	STMN2	0.740342	0.533	0.258	0.00233986	0.044178	#N/A
	SKIDA1	0.277473	0.889	0.935	0.00240828	0.044377	0.706
	ANKRD6	0.965701	0.933	0.968	0.00245857	0.044377	0.706
	AC092279.1	0.291001	0.978	0.968	0.00246008	0.044377	0.706
	AL391807.1	0.30829	0.578	0.258	0.00252878	0.044377	#N/A
	ZNF423	1.10541	0.867	0.774	0.00252895	0.044377	0.705
	RPL31	0.304718	0.978	1	0.00259248	0.044377	0.705
	RALY	0.346156	1	1	0.0026842	0.044377	0.704
	RN7SKP203	0.257835	1	1	0.0026842	0.044377	0.704
	API5	0.287211	0.978	0.968	0.00273099	0.044377	0.704
	HTT	0.597888	1	1	0.00277889	0.044377	0.703
	ST18	2.10764	0.378	0.097	0.00280519	0.044377	#N/A
	GNG2	0.769925	0.867	0.774	0.00280747	0.044377	0.703
	RASD1	0.259125	0.444	0.161	0.00282718	0.044377	#N/A
	PIK3R3	0.621204	0.911	0.903	0.00286591	0.044377	0.703
	ZMIZ1	0.785442	0.978	1	0.00287661	0.044377	0.703
	SLCO5A1	0.341173	0.444	0.161	0.00294639	0.0448556	#N/A
	TENM2	0.440038	0.578	0.29	0.00297855	0.0448556	#N/A
	GNAO1	0.615949	0.889	0.806	0.00303722	0.045201	0.701
	DAG1	0.750344	0.978	1	0.00318891	0.0463675	#N/A
	PSMD2	0.547819	1	1	0.00318891	0.0463675	#N/A
	ISLR2	0.320978	0.244	0	0.00332024	0.0471922	#N/A
	SYT7	0.457239	0.244	0	0.00332024	0.0471922	#N/A
	MAP1B	0.756757	1	1	0.00341395	0.0474577	#N/A
	XRCC5	0.41339	0.978	1	0.00341395	0.0474577	#N/A
	CXXC4	0.356913	0.889	0.774	0.00352701	0.048028	#N/A
	EHMT1	0.910945	0.933	1	0.00353091	0.048028	#N/A
	SMARCC2	0.433373	0.956	1	0.00365313	0.0491618	#N/A
mNPC	LAMC1	1.22045	1	0.867	9.12923e-11	4.77151e-08	0.94
	NID1	1.49095	1	0.756	1.22666e-10	4.77151e-08	0.936
	OLFML2A	1.14043	1	0.578	1.63992e-10	4.77151e-08	0.93
	CRIM1	1.36707	1	1	1.97988e-10	4.77151e-08	0.932
	NRK	0.292735	0.774	0.067	2.53352e-10	4.88462e-08	0.867
	KRT18	1.59158	1	0.267	5.67959e-10	9.12521e-08	0.903
	DNMBP	0.875096	1	0.756	7.23907e-10	9.24871e-08	0.918
	FSTL1	1.30266	1	0.978	7.67528e-10	9.24871e-08	0.918
	MYH9	1.46199	1	1	1.30366e-09	1.26152e-07	0.912
	COL4A1	1.78464	1	1	1.5873e-09	1.26152e-07	0.91
	SLC20A2	1.66737	1	0.867	1.67955e-09	1.26152e-07	0.909
	AXL	1.33899	1	0.733	1.68183e-09	1.26152e-07	0.908
	MYOF	1.40002	1	0.489	1.70122e-09	1.26152e-07	0.903
	OLFML2B	1.54647	1	0.556	1.90713e-09	1.3132e-07	0.904
	PLXND1	1.38456	1	0.667	2.3209e-09	1.46362e-07	0.904
	COL5A1	1.32201	1	0.8	2.42925e-09	1.46362e-07	0.905
	ANKRD1	1.30681	1	0.622	2.82195e-09	1.60021e-07	0.901
	STARD13	0.795636	1	0.511	3.73209e-09	1.99874e-07	0.895
	ARSJ	0.36944	0.935	0.267	3.95788e-09	2.0081e-07	0.88
	AEBP1	1.09222	1	0.844	6.85847e-09	3.30578e-07	0.893
	PEAR1	0.556937	0.903	0.244	7.64845e-09	3.511e-07	0.869
	PDGFRB	1.19501	0.968	0.422	8.20739e-09	3.59633e-07	0.882
	FLNB-AS1	0.290004	0.871	0.311	1.00329e-08	4.20508e-07	0.87
	ANXA11	0.597762	0.968	0.444	1.1168e-08	4.27886e-07	0.88
	TLN1	1.13864	1	0.978	1.14595e-08	4.27886e-07	0.887
	AC020687.1	0.436961	0.871	0.2	1.15405e-08	4.27886e-07	0.858
	GJA1	1.53489	1	0.822	1.27257e-08	4.33148e-07	0.886
	CREB3L1	0.260453	0.806	0.156	1.29782e-08	4.33148e-07	0.847
	HBEGF	0.432358	0.903	0.289	1.30304e-08	4.33148e-07	0.867
	LOXL2	1.14029	1	0.889	1.98596e-08	6.18941e-07	0.881
	IQGAP1	1.00299	1	0.911	1.99037e-08	6.18941e-07	0.881
	MAN2A1	0.830517	1	0.778	2.17302e-08	6.52617e-07	0.88
	UGCG	0.884532	1	0.911	2.24863e-08	6.52617e-07	0.88
	GASK1B	0.863823	0.806	0.2	2.30176e-08	6.52617e-07	0.846
	SERPINE1	0.323144	0.742	0.089	2.9117e-08	8.01966e-07	0.822
	AL161431.1	0.342449	0.935	0.511	3.82455e-08	1.00926e-06	0.867
	LLGL2	0.729263	0.935	0.267	3.87371e-08	1.00926e-06	0.854
	PDIA4	0.879941	1	0.978	4.12028e-08	1.03189e-06	0.872
	ADAMTS15	0.797583	1	0.756	4.17465e-08	1.03189e-06	0.872
	MFAP5	1.00748	1	0.444	4.29775e-08	1.03576e-06	0.865
	TRPC4	0.66003	0.935	0.4	4.4881e-08	1.05525e-06	0.861
	FAT1	1.05888	1	1	4.92745e-08	1.13097e-06	0.87
	CRYBG2	0.516108	0.871	0.2	5.2285e-08	1.17216e-06	0.842
	SYNJ2	1.15093	0.968	0.867	6.54882e-08	1.43479e-06	0.867
	IRS1	0.768246	1	0.733	7.45358e-08	1.59672e-06	0.865
	FLNC	1.1123	1	0.844	7.81241e-08	1.61943e-06	0.865
	ATP1A1	1.06643	1	0.933	7.89558e-08	1.61943e-06	0.865
	ADM	0.578482	0.774	0.156	8.56689e-08	1.72052e-06	0.824
	SDC4	0.303492	0.968	0.578	9.9207e-08	1.92429e-06	0.858
	WDR1	0.92889	1	1	9.98078e-08	1.92429e-06	0.862
	SGMS2	0.33579	0.935	0.333	1.11532e-07	2.10817e-06	0.847
	TNS3	0.926189	1	0.689	1.29111e-07	2.39352e-06	0.857
	MCAM	1.10182	1	0.911	1.33056e-07	2.42011e-06	0.858
	HS3ST1	0.324935	0.968	0.667	1.42694e-07	2.54735e-06	0.856
	BCAT1	0.754876	1	0.889	1.57787e-07	2.76557e-06	0.856
	ETS1	0.581285	0.935	0.4	1.78593e-07	3.07435e-06	0.844
	COL6A2	0.902762	1	0.556	2.43242e-07	3.96481e-06	0.847
	CYTOR	0.936637	1	0.8	2.44069e-07	3.96481e-06	0.85
	PLAU	0.771936	0.839	0.267	2.49642e-07	3.96481e-06	0.828
	PRKDC	0.848285	1	1	2.49655e-07	3.96481e-06	0.85
	COL8A1	1.14161	1	0.667	2.51478e-07	3.96481e-06	0.849
	TAP1	0.536313	0.871	0.289	2.54998e-07	3.96481e-06	0.831
	CDK6	0.855077	1	0.8	2.73223e-07	4.14331e-06	0.849
	HEATR5A	0.638766	1	0.889	2.78383e-07	4.14331e-06	0.849
	FBN2	1.18541	1	0.956	2.79373e-07	4.14331e-06	0.849
	TRAM2	0.329854	1	0.889	3.11453e-07	4.54911e-06	0.847
	GPC6	0.396641	1	0.778	3.58599e-07	5.15955e-06	0.845
	DSG2	0.411961	1	0.689	3.8012e-07	5.33794e-06	0.844
	IL4R	0.423868	0.806	0.2	3.82303e-07	5.33794e-06	0.814
	PAPPA	0.402335	0.935	0.422	3.8761e-07	5.33794e-06	0.836
	SEL1L3	0.795254	1	0.756	3.96846e-07	5.38817e-06	0.844
	BCAP31	0.7636	1	0.8	4.04152e-07	5.41115e-06	0.844
	ANKRD33B	0.695212	1	0.644	4.31127e-07	5.64486e-06	0.842
	PFKP	1.22781	1	0.733	4.38171e-07	5.64486e-06	0.842
	SP140L	0.265155	0.677	0.111	4.44488e-07	5.64486e-06	0.79
	TFPI2	0.38075	0.903	0.556	4.4503e-07	5.64486e-06	0.838
	DLC1	0.831567	0.871	0.289	4.60228e-07	5.70277e-06	0.824
	LRRC8A	0.930277	1	0.978	4.61427e-07	5.70277e-06	0.842
	PDLIM1	0.667131	1	0.8	5.04277e-07	6.15345e-06	0.841
	MET	0.427555	0.839	0.267	5.73944e-07	6.83885e-06	0.818
	COLGALT1	0.910175	1	0.933	5.74634e-07	6.83885e-06	0.839
	CPA4	1.31279	0.903	0.511	6.25803e-07	7.357e-06	0.832
	C1orf198	1.10698	1	0.956	6.77372e-07	7.86731e-06	0.837
	RGS4	0.633463	0.71	0.133	8.19192e-07	9.4012e-06	0.79
	BACE2	0.256283	0.71	0.178	8.74314e-07	9.91575e-06	0.795
	F2RL1	0.270258	0.903	0.356	1.04036e-06	1.15684e-05	0.819
	CCN2	1.78838	1	0.978	1.04404e-06	1.15684e-05	0.832
	TNFRSF12A	0.390764	0.968	0.489	1.11322e-06	1.21948e-05	0.825
	PDE1C	0.563728	1	0.644	1.21662e-06	1.31778e-05	0.828
	CRHBP	0.83672	0.839	0.289	1.27685e-06	1.36765e-05	0.809
	CTSC	2.15962	0.968	0.667	1.31825e-06	1.39647e-05	0.827
	P4HB	0.997931	1	0.933	1.36235e-06	1.41765e-05	0.828
	TGFBR2	0.397898	0.903	0.4	1.38102e-06	1.41765e-05	0.818
	RAB11FIP1	0.528444	0.968	0.489	1.38236e-06	1.41765e-05	0.823
	TMEM255A	0.465399	0.903	0.467	1.41217e-06	1.43298e-05	0.82
	NOMO1	0.582583	1	0.956	1.43727e-06	1.44325e-05	0.827
	P3H2	0.588652	1	0.778	1.47497e-06	1.46585e-05	0.827
	COL5A2	0.678997	1	0.889	1.59261e-06	1.56661e-05	0.826
	TNFRSF9	0.857601	0.871	0.4	1.6276e-06	1.58486e-05	0.814
	LAMP3	0.412136	0.871	0.422	1.67165e-06	1.61147e-05	0.815
	KRT19	0.285015	0.516	0.044	1.82727e-06	1.73304e-05	0.742
	IFFO2	0.436994	0.968	0.756	1.83372e-06	1.73304e-05	0.823
	ESYT1	0.796597	1	0.978	1.87096e-06	1.74944e-05	0.824
	CLDN6	0.365699	0.871	0.356	1.88736e-06	1.74944e-05	0.81
	TNFRSF10B	0.724198	1	0.822	2.15947e-06	1.98136e-05	0.822
	AC092807.4	0.273377	1	0.644	2.17868e-06	1.98136e-05	0.82
	ARHGAP26	0.291793	0.774	0.222	2.44819e-06	2.20566e-05	0.792
	KIFC3	0.960757	1	0.778	2.49202e-06	2.22436e-05	0.819
	ANXA3	0.262207	0.871	0.289	2.51646e-06	2.22557e-05	0.802
	ITGA5	0.952069	1	0.844	2.81163e-06	2.46174e-05	0.818
	MYL12A	0.719099	1	0.933	2.83457e-06	2.46174e-05	0.818
	SOAT1	0.37225	0.935	0.556	2.92724e-06	2.51952e-05	0.814
	CLDN1	0.291406	0.806	0.267	2.99763e-06	2.55727e-05	0.795
	LAMB1	1.40022	1	0.756	3.03829e-06	2.56922e-05	0.816
	BMP4	0.267167	0.452	0.022	3.25751e-06	2.73064e-05	0.72
	SLC7A5	0.881599	1	0.978	3.48325e-06	2.8947e-05	0.815
	PDE3A	0.466942	0.968	0.933	3.56796e-06	2.93975e-05	0.815
	IGFBP3	0.313343	0.774	0.244	3.69954e-06	3.02234e-05	0.789
	TEAD4	0.367032	0.839	0.333	3.88358e-06	3.13584e-05	0.798
	SLC35F2	0.335265	0.774	0.244	3.91068e-06	3.13584e-05	0.788
	NEK6	1.02256	0.968	0.889	3.93606e-06	3.13584e-05	0.813
	SDC2	0.842922	1	0.867	4.03747e-06	3.19026e-05	0.813
	ITPRIPL2	0.30998	0.935	0.644	4.08029e-06	3.19789e-05	0.811
	FBN1	0.946096	1	0.844	4.2344e-06	3.26665e-05	0.812
	PARP14	0.457708	0.903	0.356	4.26204e-06	3.26665e-05	0.8
	FLNB	1.8958	1	0.956	4.26969e-06	3.26665e-05	0.812
	TAGLN2	0.535984	1	0.622	4.625e-06	3.51063e-05	0.809
	TIMP3	0.52129	1	0.844	4.68579e-06	3.52581e-05	0.811
	TANC1	0.71052	1	0.911	4.71814e-06	3.52581e-05	0.811
	SORBS2	0.925006	1	1	5.22627e-06	3.87548e-05	0.809
	HEG1	0.928903	1	0.844	5.45028e-06	3.99272e-05	0.809
	COL18A1	1.56609	1	0.867	5.4672e-06	3.99272e-05	0.809
	TMED1	0.284975	0.903	0.356	5.53959e-06	4.01516e-05	0.797
	NES	0.760543	1	1	5.778e-06	4.15671e-05	0.808
	SFXN3	0.370236	0.903	0.356	5.83578e-06	4.16718e-05	0.796
	PMP22	1.23215	0.968	0.556	5.91407e-06	4.19203e-05	0.804
	PCSK9	0.561929	0.774	0.267	6.10294e-06	4.29433e-05	0.784
	HSPA5	0.824012	1	0.933	6.3815e-06	4.4578e-05	0.806
	ADAM19	0.388568	0.935	0.556	6.64787e-06	4.61047e-05	0.802
	HEATR1	0.382685	1	0.8	6.93203e-06	4.7732e-05	0.805
	PREX1	0.640044	0.968	0.756	7.29147e-06	4.98509e-05	0.804
	ARHGAP29	0.519285	0.935	0.444	7.56234e-06	5.13387e-05	0.797
	LIMS2	0.428119	0.935	0.467	7.96915e-06	5.35471e-05	0.797
	MICALL1	0.368674	1	0.8	8.04322e-06	5.35471e-05	0.803
	SLC39A14	0.524967	0.935	0.622	8.0603e-06	5.35471e-05	0.801
	EMP1	0.667074	0.839	0.489	8.10982e-06	5.35471e-05	0.795
	FURIN	0.445083	0.935	0.644	8.26177e-06	5.41792e-05	0.801
	PTPRE	0.325549	0.871	0.311	8.5623e-06	5.57707e-05	0.787
	ALPK2	0.522635	0.968	0.578	9.33016e-06	6.03643e-05	0.798
	MIR222HG	0.309727	0.968	0.689	9.66715e-06	6.21275e-05	0.799
	CAMK2D	0.948136	1	0.933	9.95219e-06	6.35358e-05	0.8
	COL12A1	1.12136	0.935	0.644	1.00672e-05	6.38474e-05	0.798
	AL159141.1	0.320889	0.71	0.222	1.15753e-05	7.29321e-05	0.767
	LY6E	0.273307	0.742	0.2	1.18924e-05	7.44436e-05	0.767
	EGF	0.384187	0.935	0.644	1.28571e-05	7.99629e-05	0.794
	SEC24D	0.612331	0.968	0.533	1.29936e-05	8.01798e-05	0.792
	MYRF	0.863995	0.968	0.667	1.30583e-05	8.01798e-05	0.795
	SSH1	0.527797	1	0.844	1.32256e-05	8.0223e-05	0.796
	PIEZO1	0.933596	1	0.867	1.32634e-05	8.0223e-05	0.796
	NABP1	0.564823	0.871	0.6	1.3315e-05	8.0223e-05	0.792
	FBLN1	0.997951	0.968	0.711	1.34671e-05	8.06354e-05	0.795
	SYNM	0.327914	0.903	0.422	1.35961e-05	8.0905e-05	0.787
	ALCAM	0.618569	0.935	0.4	1.42866e-05	8.44926e-05	0.786
	PRAG1	0.581498	1	0.8	1.44381e-05	8.48678e-05	0.794
	KYAT1	0.397206	0.871	0.489	1.51972e-05	8.78141e-05	0.787
	DIAPH3	0.897027	0.968	0.622	1.52337e-05	8.78141e-05	0.792
	JPH2	0.308369	0.935	0.622	1.52471e-05	8.78141e-05	0.791
	ZC3H7B	0.378869	1	0.867	1.53227e-05	8.78141e-05	0.794
	GANAB	0.681616	1	1	1.53948e-05	8.78141e-05	0.794
	DDX21	0.31491	0.935	0.644	1.56056e-05	8.8493e-05	0.791
	CTSD	1.10931	1	0.911	1.61282e-05	9.09215e-05	0.793
	GUCY1A2	0.331133	0.968	0.689	1.64905e-05	9.24237e-05	0.791
	TMED10	0.535751	1	0.978	1.69398e-05	9.43931e-05	0.792
	AC068587.4	0.259152	0.935	0.822	1.73828e-05	9.59493e-05	0.791
	AHNAK2	0.641616	0.71	0.267	1.74643e-05	9.59493e-05	0.766
	FHL2	0.445376	0.968	0.467	1.75266e-05	9.59493e-05	0.786
	KRT8	1.8172	0.968	0.6	1.76172e-05	9.59493e-05	0.789
	SMC5	0.378127	1	0.956	1.86295e-05	0.000100342	0.791
	UTRN	0.81048	1	0.978	1.8632e-05	0.000100342	0.791
	MYO5C	0.370103	1	0.467	1.91625e-05	0.000102626	0.786
	CAVIN1	0.454322	1	0.822	1.93234e-05	0.000102916	0.79
	TMEM158	0.33482	1	0.778	2.00479e-05	0.000105967	0.789
	SLC7A1	0.445065	1	0.8	2.01662e-05	0.000105967	0.789
	HSD17B7	0.326625	0.968	0.622	2.03114e-05	0.000105967	0.787
	NEDD4	0.504865	0.968	0.6	2.03359e-05	0.000105967	0.787
	TFE3	0.426639	0.935	0.822	2.10196e-05	0.00010894	0.789
	NOL6	0.824607	1	0.822	2.12422e-05	0.000109505	0.789
	ADGRG6	0.65061	0.774	0.356	2.20728e-05	0.000113182	0.772
	RECQL	0.287125	0.903	0.511	2.23062e-05	0.000113602	0.783
	TFPI	0.667286	0.839	0.511	2.24223e-05	0.000113602	0.781
	TAGLN	0.903648	1	0.956	2.25084e-05	0.000113602	0.788
	ADAMTS12	0.635491	1	0.822	2.33415e-05	0.000117194	0.787
	LRFN5	0.315662	0.903	0.622	2.45604e-05	0.000122675	0.784
	MED14	0.476557	1	0.956	2.4725e-05	0.00012286	0.786
	OXTR	0.386258	0.839	0.533	2.52554e-05	0.000124852	0.78
	ARNTL2	0.325647	0.871	0.4	2.62537e-05	0.000129125	0.776
	ANXA1	0.382073	1	0.556	2.76342e-05	0.000135225	0.782
	OTUD6B	0.297728	0.903	0.533	2.87505e-05	0.000139977	0.78
	NOMO3	0.588374	1	0.978	3.12147e-05	0.000151211	0.783
	S100A11	0.305958	1	0.6	3.1775e-05	0.000153156	0.781
	DDX18	0.312006	1	0.778	3.20286e-05	0.0001533	0.782
	LRP4	0.519763	1	0.622	3.23932e-05	0.0001533	0.781
	SLC1A5	0.59402	0.968	0.644	3.23932e-05	0.0001533	0.781
	WNK4	0.366665	0.742	0.267	3.2441e-05	0.0001533	0.759
	CLIC1	0.668361	1	0.956	3.26888e-05	0.000153717	0.782
	EPHA2	0.552693	1	0.689	3.38891e-05	0.000158588	0.781
	SDK1	0.950334	1	1	3.42374e-05	0.000159444	0.781
	PTPN14	0.396641	0.968	0.756	3.54156e-05	0.000164138	0.78
	MMP19	0.282843	0.742	0.244	3.67573e-05	0.000169541	0.756
	NUP210	0.796154	1	0.844	3.90304e-05	0.000178606	0.779
	TXNDC5	0.449912	1	0.578	3.92196e-05	0.000178606	0.777
	CPD	0.514403	1	0.933	3.92785e-05	0.000178606	0.779
	PLS3	0.556267	1	0.689	4.07453e-05	0.000184406	0.778
	SEMA3B	0.305155	0.903	0.4	4.18996e-05	0.000188744	0.77
	TAPBP	0.677675	1	0.956	4.3052e-05	0.000191277	0.778
	APMAP	0.430158	1	1	4.30571e-05	0.000191277	0.778
	FASN	0.754101	1	1	4.30571e-05	0.000191277	0.778
	ADAMTS1	0.913803	0.903	0.422	4.32737e-05	0.000191357	0.77
	ENO1	0.856805	1	1	4.50625e-05	0.000197139	0.777
	ANXA6	0.503688	0.968	0.8	4.51948e-05	0.000197139	0.777
	RNF217	0.506003	0.968	0.8	4.51948e-05	0.000197139	0.777
	EGFR	0.784546	0.968	0.667	4.65291e-05	0.000201814	0.775
	ARL6IP5	0.266199	1	0.822	4.66851e-05	0.000201814	0.776
	USP9X	0.708892	1	1	4.71562e-05	0.00020294	0.776
	CCN1	1.72613	1	0.933	4.93184e-05	0.000210467	0.776
	CORO1C	0.603142	1	0.978	4.93419e-05	0.000210467	0.776
	CAV2	0.493429	1	0.644	4.98174e-05	0.000211559	0.774
	MAP3K6	0.353722	0.71	0.289	5.07785e-05	0.000214695	0.753
	EEA1	0.252331	1	0.844	5.12826e-05	0.000215879	0.775
	DHCR7	0.796145	1	0.889	5.38777e-05	0.00022537	0.774
	RPN1	0.544719	1	1	5.40046e-05	0.00022537	0.774
	SMAD3	0.529132	1	0.667	5.53261e-05	0.000229238	0.773
	DCTD	0.546005	1	0.778	5.54071e-05	0.000229238	0.773
	DDB1	0.570266	1	1	5.64897e-05	0.000232718	0.773
	UACA	0.437838	0.968	0.689	5.78786e-05	0.000237425	0.772
	PPIB	0.521305	1	0.933	5.90553e-05	0.000241226	0.773
	COL1A2	1.2322	0.968	0.778	6.02289e-05	0.000244982	0.772
	LIFR	0.606179	1	0.911	6.17168e-05	0.000248933	0.772
	MTOR	0.472135	1	0.911	6.17168e-05	0.000248933	0.772
	GPR17	0.266889	0.71	0.244	6.48464e-05	0.000260466	0.746
	UTP20	0.28494	0.968	0.689	6.62222e-05	0.000264889	0.77
	PLOD3	0.451727	1	0.8	6.66304e-05	0.00026542	0.771
	SLC7A11	0.473529	0.903	0.733	6.92477e-05	0.000274711	0.769
	CARD10	0.427644	0.903	0.4	6.98676e-05	0.000276034	0.762
	USO1	0.316668	1	0.867	7.03446e-05	0.000276785	0.77
	RRAS2	0.417039	1	0.756	7.20024e-05	0.000282156	0.769
	ALS2CL	0.339077	0.581	0.133	7.25582e-05	0.000283182	0.722
	PKP2	0.460332	0.935	0.667	7.35092e-05	0.000285737	0.768
	SRPRA	0.405737	1	0.889	7.69946e-05	0.000297359	0.768
	CDH11	1.14196	1	1	7.71688e-05	0.000297359	0.768
	ZC3HAV1	0.326379	0.968	0.6	7.74245e-05	0.000297359	0.766
	EZR	0.656762	1	0.889	8.04699e-05	0.000307303	0.768
	PI15	0.928511	1	1	8.0651e-05	0.000307303	0.768
	SPRY1	0.268143	0.548	0.111	8.38866e-05	0.000317372	0.714
	SSR3	0.53734	1	0.956	8.4272e-05	0.000317372	0.767
	MT-CO1	0.508889	1	1	8.42815e-05	0.000317372	0.767
	KIAA1671	0.476212	0.968	0.578	8.46663e-05	0.000317458	0.765
	NLRC5	0.405765	0.355	0.022	8.49628e-05	0.000317458	#N/A
	FOSL2	0.595736	1	0.844	8.75186e-05	0.000325745	0.766
	UBR4	0.595353	1	0.956	8.80561e-05	0.000326485	0.766
	TCIRG1	0.486611	1	0.644	8.91261e-05	0.000328134	0.765
	CREB3L2	0.441508	0.968	0.844	8.91817e-05	0.000328134	0.766
	NMU	0.282146	0.839	0.378	9.01102e-05	0.00033029	0.755
	CDC42EP3	0.518187	0.935	0.6	9.04822e-05	0.000330397	0.763
	ACACA	0.729818	1	0.978	9.20106e-05	0.000332203	0.766
	EIF2AK3	0.462936	0.968	0.622	9.21776e-05	0.000332203	0.764
	MSRB3	0.375131	0.968	0.556	9.23553e-05	0.000332203	0.763
	TM2D2	0.318971	0.903	0.6	9.23553e-05	0.000332203	0.763
	ELOVL1	0.587922	0.968	0.689	9.43877e-05	0.000337752	0.764
	NTN4	0.445256	0.871	0.489	9.45985e-05	0.000337752	0.759
	FLII	0.710016	0.968	0.911	9.59101e-05	0.000341171	0.765
	TNIP1	0.613771	0.968	0.6	9.66024e-05	0.00034237	0.763
	LIMS1	0.432938	1	0.778	9.86032e-05	0.000348181	0.764
	LATS2	0.356919	1	0.8	9.90924e-05	0.000348632	0.764
	RBMS1	0.411732	1	0.867	0.000100021	0.000350309	0.764
	PCNX3	0.381278	1	0.911	0.000100296	0.000350309	0.764
	HIVEP2	0.288745	0.839	0.378	0.000103305	0.000358636	0.753
	STK32B	0.398139	0.871	0.489	0.000103424	0.000358636	0.758
	LRATD2	0.593946	1	0.889	0.000104641	0.000360265	0.763
	VGLL3	0.585552	1	0.889	0.000104641	0.000360265	0.763
	AMOT	0.53869	1	0.889	0.000109283	0.000374907	0.763
	MAMDC2	0.48227	1	0.889	0.000114119	0.000390108	0.762
	AR	0.45738	0.968	0.6	0.000115088	0.000392032	0.76
	CLDN4	0.326043	0.806	0.356	0.000118221	0.000401286	0.748
	S100A6	0.614589	0.935	0.533	0.000119041	0.000402492	0.758
	TIMP2	0.830045	1	0.978	0.000119412	0.000402492	0.761
	KANK1	0.453334	1	0.733	0.000120905	0.000406106	0.761
	COL1A1	1.05014	1	0.778	0.000133488	0.000446814	0.759
	P4HA2	0.30541	0.871	0.444	0.000140948	0.000470151	0.751
	CRISPLD1	0.766822	1	0.822	0.000146657	0.000486775	0.758
	CPLANE1	0.610509	1	0.889	0.000147642	0.000486775	0.758
	PSMB7	0.268266	1	0.911	0.000147797	0.000486775	0.758
	PDIA6	1.00886	1	1	0.000147951	0.000486775	0.758
	DIPK2A	0.533125	0.968	0.644	0.000154366	0.000504488	0.756
	THBS1	1.02208	1	1	0.000154382	0.000504488	0.757
	SPINT2	0.766182	0.903	0.533	0.000159987	0.000519316	0.752
	LGALS1	0.850903	0.806	0.467	0.000160073	0.000519316	0.748
	CLSTN2	1.08199	1	0.933	0.000161007	0.000519316	0.756
	MTCO1P12	0.416284	1	1	0.000161074	0.000519316	0.756
	ITGB3	0.26955	0.581	0.178	0.000164634	0.000529025	0.716
	PRR5L	0.398889	0.774	0.378	0.000169389	0.000542112	0.743
	PROM1	0.662293	0.968	0.578	0.000169832	0.000542112	0.753
	DENND3	0.821729	1	0.667	0.000172623	0.000549204	0.754
	FGFRL1	0.49069	1	0.689	0.000174504	0.00055336	0.754
	PLEC	0.752105	1	0.978	0.000175286	0.00055402	0.755
	LMAN2	0.473988	1	0.889	0.000182455	0.000574793	0.754
	CDH6	0.462643	0.806	0.489	0.000183111	0.00057498	0.747
	POMK	0.513762	1	0.933	0.000190595	0.000595665	0.753
	ATP10A	0.250979	0.613	0.178	0.000190934	0.000595665	0.717
	LGMN	0.497065	0.968	0.6	0.000200909	0.000624761	0.751
	S100A10	0.339982	1	0.667	0.000204333	0.000633366	0.751
	SHC1	0.606504	1	0.844	0.000206159	0.000636979	0.752
	SPARC	0.889893	1	0.933	0.000207237	0.000638262	0.752
	ACTA2	0.544808	0.839	0.467	0.000208394	0.000639781	0.745
	NUP205	0.481169	1	0.889	0.000215716	0.000660161	0.751
	FBLN2	0.306623	0.419	0.067	0.000222013	0.000677282	#N/A
	CCND1	0.658994	1	0.822	0.000232931	0.000708346	0.75
	PHB	0.551325	1	0.933	0.000234777	0.000709763	0.75
	OSTC	0.318917	1	0.978	0.00023487	0.000709763	0.75
	ANLN	0.601278	0.935	0.6	0.000243072	0.000732255	0.747
	SDCBP	0.451438	1	0.978	0.000244792	0.000735139	0.749
	TUFT1	0.457405	1	0.8	0.000252135	0.000754839	0.748
	RBMS2	0.375953	1	0.867	0.000254237	0.000758776	0.748
	SCARB1	0.434179	0.935	0.489	0.000263757	0.000782817	0.743
	DPY19L1	0.315802	0.968	0.756	0.000263917	0.000782817	0.747
	ITGAV	0.766001	1	0.956	0.000265802	0.00078599	0.748
	CAD	0.625056	0.968	0.889	0.000270428	0.000795092	0.747
	PLK2	0.676437	0.968	0.711	0.000270529	0.000795092	0.747
	TNS1	0.541308	0.613	0.222	0.000271723	0.000796172	0.716
	SLC12A4	0.98133	1	0.8	0.000273778	0.000799765	0.747
	CD81	0.950098	1	0.978	0.00027697	0.000806527	0.747
	CD164	0.885468	0.968	0.8	0.000278244	0.000806527	0.747
	CAP2	0.375592	0.968	0.733	0.000278603	0.000806527	0.746
	MYLK	0.633673	0.968	0.822	0.000285242	0.00082083	0.746
	PRR13	0.397324	0.935	0.644	0.000285247	0.00082083	0.745
	SLC5A3	0.415276	1	0.978	0.000288549	0.00082786	0.746
	ECE1	0.621258	0.968	0.844	0.000292148	0.000835698	0.746
	APOL1	0.253251	0.387	0.067	0.000294965	0.000841261	#N/A
	RHBDF2	0.272189	0.484	0.111	0.000299191	0.000850795	#N/A
	ASCC3	0.556773	1	0.844	0.00031142	0.000882966	0.745
	CENPK	0.320922	0.839	0.422	0.00031621	0.00089392	0.736
	ECM1	0.289513	0.903	0.444	0.000324701	0.000915238	0.738
	COL4A2	0.608477	1	1	0.000326064	0.000916402	0.744
	PKM	0.769625	1	1	0.000339552	0.000951535	0.743
	MSN	0.456449	0.968	0.889	0.000345357	0.000964463	0.743
	C5orf15	0.251613	0.968	0.933	0.000346166	0.000964463	0.743
	HSPG2	0.796452	1	0.956	0.000353527	0.000982134	0.743
	GPD2	0.331065	0.871	0.489	0.000358628	0.000993442	0.737
	TRIO	0.665673	1	0.956	0.000368074	0.00101668	0.742
	CNN1	0.31783	0.968	0.467	0.000382817	0.00105138	0.737
	TWF2	0.601348	0.871	0.533	0.000382817	0.00105138	0.737
	COBLL1	0.500919	0.71	0.422	0.000386156	0.00105754	0.729
	IL1RAP	0.335127	1	0.6	0.000395273	0.00107944	0.739
	AZIN1	0.324392	1	0.933	0.00039875	0.00108586	0.741
	GSS	0.558324	0.871	0.622	0.000406307	0.00110332	0.738
	RUNX2	0.411279	0.871	0.467	0.000407604	0.00110374	0.734
	FNDC3B	0.419233	1	0.933	0.000415026	0.00111796	0.74
	XPO6	0.527685	1	0.978	0.000415178	0.00111796	0.74
	CX3CL1	0.328262	1	0.578	0.000421698	0.00113236	0.738
	AMOTL2	0.740265	1	0.933	0.000431921	0.0011537	0.739
	LTBP1	0.635137	1	0.956	0.000432039	0.0011537	0.739
	PCK2	0.28917	0.645	0.244	0.000440692	0.00117356	0.713
	NOTCH2	0.660792	1	0.889	0.000448809	0.00119188	0.738
	PSEN2	0.479871	0.742	0.311	0.000464568	0.00123034	0.721
	TXNRD2	0.317476	0.839	0.311	0.00049661	0.0013082	0.724
	MAMLD1	0.354777	0.968	0.556	0.000496681	0.0013082	0.734
	EPS8	0.514535	0.968	0.622	0.00051265	0.00134658	0.734
	CD320	0.283812	0.968	0.533	0.000516364	0.00135265	0.733
	SELENOI	0.357592	1	0.8	0.000521093	0.00136134	0.735
	EPPK1	0.397071	1	0.822	0.000522754	0.00136199	0.735
	CSRP1	0.78349	0.968	0.911	0.000525715	0.00136601	0.735
	MYO1C	0.665196	1	0.778	0.000539853	0.00139897	0.735
	COL25A1	0.280205	0.613	0.2	0.00054372	0.00140522	0.703
	SEMA3C	0.445957	0.71	0.289	0.000577622	0.00148884	0.715
	CD63	1.09902	1	0.933	0.000592093	0.00151052	0.733
	NECTIN2	0.290513	1	0.978	0.000592298	0.00151052	0.733
	PDIA3	0.49384	1	0.978	0.000592298	0.00151052	0.733
	PSAP	0.823184	1	1	0.000592298	0.00151052	0.733
	TRAM1	0.273531	0.968	0.844	0.000599583	0.00152409	0.733
	TOP3A	0.339861	1	0.733	0.000600781	0.00152409	0.733
	THY1	0.403041	0.903	0.822	0.00060423	0.00152881	0.733
	SEMA5A	0.519064	1	0.889	0.000614764	0.00154868	0.733
	OGFRL1	0.30019	1	0.911	0.000615294	0.00154868	0.733
	DNAAF5	0.436589	1	0.778	0.000631215	0.00158461	0.732
	HLA-C	0.49198	0.935	0.711	0.000634292	0.0015882	0.731
	GPC4	0.336284	1	0.889	0.000639122	0.00159615	0.732
	PTPRN	0.615778	0.839	0.489	0.000648663	0.00161579	0.726
	NARS1	0.311232	1	0.8	0.000658731	0.00163425	0.731
	SYPL1	0.319884	1	0.667	0.000659462	0.00163425	0.73
	ATP7B	0.60214	0.968	0.756	0.00066216	0.00163672	0.731
	SLC43A3	0.485832	0.935	0.622	0.000678101	0.00167184	0.729
	ACAT2	0.267465	1	0.911	0.000691139	0.00169244	0.73
	AGRN	0.833263	1	0.956	0.000691665	0.00169244	0.73
	CKAP4	0.440698	1	1	0.000691724	0.00169244	0.73
	CDKN1A	0.509508	0.548	0.156	0.000713248	0.00174069	#N/A
	STK10	0.296077	1	0.556	0.000721066	0.00175532	0.728
	NSMAF	0.271024	0.935	0.711	0.000740656	0.00179395	0.728
	TRAF3	0.321298	0.968	0.689	0.000740656	0.00179395	0.728
	HSPB1	0.371166	1	0.911	0.000746435	0.00180041	0.729
	LDHB	0.42811	1	0.978	0.00074706	0.00180041	0.729
	ARHGEF17	0.548641	1	0.867	0.000773986	0.00185814	0.728
	NECTIN3	0.349035	1	0.978	0.000776244	0.00185814	0.728
	SFXN5	0.381553	0.968	0.667	0.000776796	0.00185814	0.727
	MYBL1	0.275707	0.935	0.622	0.000791725	0.00188917	0.726
	LDHA	0.292207	0.903	0.4	0.000794053	0.00189004	0.721
	PRDX3	0.305992	1	0.8	0.000798507	0.00189596	0.728
	MFSD14B	0.296902	1	0.911	0.000805816	0.00190862	0.728
	CAPG	0.289318	0.871	0.444	0.000808934	0.00191131	0.721
	TXNDC11	0.289767	0.871	0.667	0.00082277	0.00193924	0.725
	AL353593.1	0.265442	0.871	0.511	0.000825457	0.00194083	0.723
	ACTR3	0.347039	1	1	0.000837812	0.00195674	0.727
	FOXK2	0.358433	1	0.978	0.000837812	0.00195674	0.727
	DPAGT1	0.674093	0.935	0.733	0.000838314	0.00195674	0.726
	ST3GAL4	0.257078	0.645	0.267	0.000844928	0.00196742	0.704
	MAGT1	0.471006	0.968	0.778	0.000854717	0.00198064	0.726
	WWC2	0.569259	0.968	0.778	0.000854717	0.00198064	0.726
	MT2A	0.351969	1	0.8	0.000861762	0.00199218	0.726
	TGFBR3	0.386025	0.871	0.511	0.00089202	0.00205719	0.721
	CYFIP1	0.475975	1	0.911	0.000903151	0.00207789	0.725
	TTF2	0.272272	0.968	0.8	0.000908887	0.00208611	0.725
	ADCY3	0.365168	0.935	0.689	0.000922523	0.00211238	0.724
	TTLL4	0.600318	0.935	0.844	0.000929636	0.00212362	0.725
	PLEKHG3	0.594897	1	0.844	0.000934465	0.00212851	0.725
	ARF4	0.309725	1	0.933	0.0009384	0.00212851	0.725
	CAP1	0.482048	1	0.933	0.0009384	0.00212851	0.725
	DHX9	0.313889	1	0.911	0.000973978	0.00220402	0.724
	WASF3	0.307209	1	0.889	0.00101048	0.00227958	0.723
	MT-ND4L	0.359878	1	1	0.0010121	0.00227958	0.723
	EFEMP2	0.388696	0.968	0.733	0.00102071	0.00229362	0.723
	TENT4B	0.261305	0.935	0.689	0.00103333	0.00231659	0.722
	IL6ST	0.583966	1	0.867	0.00104784	0.00233823	0.723
	RUBCN	0.318357	1	0.867	0.00104784	0.00233823	0.723
	PGK1	0.263157	1	0.956	0.00105067	0.00233913	0.723
	CYP51A1	0.791824	1	0.867	0.00108776	0.00240618	0.722
	ACTB	0.671401	1	1	0.00109077	0.00240618	0.722
	DHCR24	0.897679	1	0.978	0.00109077	0.00240618	0.722
	PRPF8	0.621336	1	0.978	0.00109077	0.00240618	0.722
	MRPS2	0.254181	0.935	0.533	0.00111982	0.00246463	0.718
	RAI14	0.581232	1	0.978	0.00113219	0.00248618	0.721
	ADAM17	0.489284	0.968	0.889	0.00115029	0.00252019	0.721
	PMM1	0.366437	0.903	0.622	0.00116177	0.00253956	0.719
	RNF19A	0.742903	1	0.844	0.00116995	0.00255165	0.72
	MAPK1	0.250309	1	0.933	0.0011747	0.00255623	0.72
	SAMHD1	0.35395	0.871	0.444	0.00119127	0.00258645	0.714
	KLF6	0.454044	1	0.844	0.00121416	0.00263022	0.72
	HMGCR	0.712484	1	0.978	0.00121944	0.00263573	0.72
	XXYLT1	0.319379	1	0.711	0.00123024	0.00265312	0.719
	SUPT16H	0.32432	1	0.956	0.00126525	0.00271669	0.719
	MT-RNR1	0.33955	1	1	0.00126535	0.00271669	0.719
	DEGS1	0.261471	0.968	0.867	0.00130724	0.00280039	0.718
	MT-RNR2	0.316477	1	1	0.00131285	0.00280618	0.718
	NACC2	0.298469	0.968	0.733	0.00132466	0.00282515	0.718
	SULF2	0.580516	1	0.822	0.00135332	0.00287478	0.718
	JADE1	0.355204	0.968	0.689	0.00135389	0.00287478	0.717
	PLAT	0.630101	1	0.6	0.00136131	0.00288419	0.716
	ADAMTS5	0.280834	0.419	0.089	0.00136498	0.00288561	#N/A
	LAMA4	0.812982	0.806	0.6	0.00137211	0.00289434	0.714
	CNTNAP1	0.372227	0.935	0.711	0.00145715	0.00306702	0.715
	EIF3D	0.447039	1	0.889	0.00146322	0.00307008	0.716
	EFNB2	0.364229	1	0.933	0.00146497	0.00307008	0.716
	MICAL2	0.433662	0.871	0.533	0.00149855	0.00313363	0.712
	CSNK2B	0.52187	1	0.889	0.00151753	0.00316432	0.715
	SNRNP200	0.410051	1	0.978	0.00151979	0.00316432	0.715
	PLXDC2	0.252267	0.968	0.778	0.00155045	0.00321637	0.715
	RGS5	0.374072	0.968	0.711	0.00155146	0.00321637	0.714
	NDFIP2	0.322338	1	0.778	0.00155682	0.00322055	0.715
	EBP	0.386451	1	0.867	0.00157194	0.00323942	0.715
	NEAT1	1.58895	1	1	0.00157603	0.00323942	0.715
	SLC12A2	0.72698	1	1	0.00157603	0.00323942	0.715
	CEP170B	0.293722	0.935	0.733	0.00157997	0.00324062	0.714
	ZNF185	0.499044	1	0.556	0.00159164	0.00325763	0.713
	SORBS3	0.331197	1	0.733	0.00159996	0.00326772	0.714
	NBPF26	0.310062	1	0.911	0.00163297	0.00332807	0.714
	DKK3	0.307139	1	0.822	0.00168388	0.0034246	0.713
	N4BP2	0.345298	1	0.956	0.00169416	0.00343825	0.713
	GYG1	0.499994	0.968	0.622	0.00172695	0.00349743	0.711
	ARHGAP23	0.44744	1	0.911	0.00175514	0.00354224	0.713
	SPTAN1	0.520307	1	1	0.00175642	0.00354224	0.713
	PLCB3	0.281867	0.935	0.667	0.00184376	0.00371062	0.71
	CIC	0.324102	0.968	0.844	0.00190951	0.00383493	0.711
	FANCD2	0.363853	1	0.778	0.00193267	0.00387337	0.71
	GET4	0.387238	0.935	0.867	0.00194392	0.00388783	0.71
	NUP188	0.358847	1	0.956	0.00195548	0.00390287	0.71
	DPP3	0.391684	0.871	0.644	0.00197856	0.00394076	0.708
	PRDX4	0.361264	1	0.8	0.00200929	0.0039857	0.71
	RNF14	0.310254	0.903	0.622	0.00201441	0.0039857	0.708
	SLC2A6	0.299436	0.968	0.689	0.00201785	0.0039857	0.709
	LGALS3BP	0.529511	0.968	0.756	0.00202136	0.0039857	0.709
	MGAT5	0.263921	1	0.911	0.00202507	0.0039857	0.71
	WEE1	0.53934	1	0.933	0.00202593	0.0039857	0.71
	ESYT2	0.297175	1	0.733	0.00205766	0.00403989	0.709
	ERO1A	0.345279	0.968	0.822	0.00208201	0.00407939	0.709
	SPOCK1	0.66869	1	0.822	0.00208732	0.00408149	0.709
	HSP90AA1	0.797082	1	1	0.00209973	0.00408918	0.709
	IGFBP2	0.542287	1	1	0.00209973	0.00408918	0.709
	PRKACB	0.286835	0.968	0.844	0.00212466	0.00412937	0.709
	ARHGAP1	0.300944	0.968	0.711	0.00214448	0.00415951	0.708
	GJC1	0.325329	1	0.933	0.00217477	0.00420225	0.708
	PRCP	0.346207	1	0.956	0.00217523	0.00420225	0.708
	LINC02595	0.250097	0.968	0.644	0.00220478	0.00425033	0.707
	GPX8	0.462381	1	0.733	0.00220894	0.00425033	0.708
	CSF1	0.257544	0.839	0.467	0.00224255	0.00430147	0.702
	CDV3	0.299193	1	0.933	0.00225289	0.00430147	0.708
	CNDP2	0.37862	1	0.933	0.00225289	0.00430147	0.708
	LRBA	0.36332	1	0.956	0.00225336	0.00430147	0.708
	ABL2	0.408501	1	0.822	0.00232069	0.00442123	0.707
	RBPMS	0.414674	1	0.867	0.00232858	0.00442339	0.707
	XBP1	0.679799	1	0.889	0.002331	0.00442339	0.707
	ADCY2	0.42267	0.968	0.733	0.00235756	0.00446501	0.706
	RNPEP	0.412631	0.968	0.8	0.00243254	0.00459798	0.706
	CNOT6	0.320421	0.968	0.933	0.00245857	0.00463808	0.706
	CASP3	0.30412	0.968	0.778	0.00246619	0.00464338	0.705
	NFKB2	0.435275	0.903	0.556	0.00259518	0.00487671	0.702
	ARID5B	0.353489	1	0.756	0.00264459	0.00495988	0.704
	SLC16A1	0.472347	1	0.889	0.00268059	0.00500498	0.704
	RCN1	0.374031	1	1	0.0026842	0.00500498	0.704
	TPR	0.297396	1	0.978	0.0026842	0.00500498	0.704
	SPTLC1	0.360857	1	0.844	0.00276848	0.00515215	0.703
	PTPRJ	0.395384	1	0.933	0.00277814	0.00516017	0.703
	MLH1	0.408874	1	0.756	0.0028347	0.0052551	0.703
	NEU1	0.632879	0.935	0.867	0.00286057	0.00529287	0.703
	PEA15	0.284241	1	0.978	0.00287661	0.00531237	0.703
	RAB34	0.403258	0.968	0.711	0.00293913	0.00541743	0.701
	SLC25A24	0.349139	1	0.956	0.00297727	0.00547727	0.702
	PTAR1	0.353489	0.935	0.8	0.00303722	0.00557691	0.701
	SLC4A2	0.529307	1	0.867	0.00307446	0.00562613	0.701
	RPS17	0.48473	1	1	0.00308153	0.00562613	0.701
	SHROOM3	0.495394	1	1	0.00308153	0.00562613	0.701
	TKT	0.732328	1	1	0.00318891	0.00581117	#N/A
	AC005747.1	0.673537	0.677	0.422	0.00327845	0.00596306	#N/A
	LMF2	0.457733	1	0.889	0.00329541	0.00597525	#N/A
	G6PC3	0.344795	1	0.911	0.00329755	0.00597525	#N/A
	FRMD6	0.314647	0.935	0.622	0.00339448	0.00613936	#N/A
	MCM5	0.467368	1	0.844	0.00340166	0.00614083	#N/A
	ATP2A2	0.476415	1	0.978	0.00341395	0.0061515	#N/A
	DUSP3	0.346455	0.968	0.889	0.00346464	0.00623118	#N/A
	SEL1L	0.306441	1	0.889	0.0035273	0.00633206	#N/A
	ADAMTSL4	0.268232	0.903	0.578	0.00354863	0.00635851	#N/A
	IARS1	0.350897	1	0.933	0.00365244	0.00652193	#N/A
	ZNF827	0.688654	1	0.978	0.00365336	0.00652193	#N/A
	LYST	0.373292	1	0.689	0.00367116	0.00653424	#N/A
	GNB4	0.276659	0.968	0.8	0.00367687	0.00653424	#N/A
	PHLDB2	0.474402	0.968	0.667	0.00368059	0.00653424	#N/A
	TOR1A	0.265548	0.968	0.889	0.00370733	0.00656961	#N/A
	MMP2	0.424851	0.871	0.6	0.00373549	0.00660419	#N/A
	MFSD2A	0.326269	0.677	0.4	0.00374055	0.00660419	#N/A
	CD47	0.339966	1	0.911	0.00377632	0.00662304	#N/A
	RDH11	0.369242	1	0.911	0.00377632	0.00662304	#N/A
	F2R	0.301255	1	0.956	0.00377847	0.00662304	#N/A
	GCN1	0.405872	1	1	0.00377871	0.00662304	#N/A
	PTPN2	0.323276	0.968	0.667	0.00380738	0.00666119	#N/A
	TBRG4	0.282581	0.935	0.756	0.00381941	0.00667012	#N/A
	RBM24	0.268053	0.71	0.378	0.00387682	0.00675815	#N/A
	HADHA	0.468396	1	0.844	0.00389425	0.00677627	#N/A
	HSD17B12	0.501861	1	0.911	0.0039055	0.00678361	#N/A
	APP	0.371858	1	1	0.00404119	0.00700667	#N/A
	ITGA3	0.759128	1	0.956	0.00417828	0.00721884	#N/A
	ARHGDIA	0.357016	1	0.978	0.00417854	0.00721884	#N/A
	PLAUR	0.288821	0.613	0.289	0.00422526	0.0072865	#N/A
	MATN2	0.327588	1	0.578	0.0043039	0.00740885	#N/A
	GUSB	0.287612	0.935	0.644	0.00434997	0.00746595	#N/A
	HMBS	0.358527	0.903	0.533	0.00435256	0.00746595	#N/A
	KCTD1	0.301683	0.935	0.756	0.00436752	0.00747831	#N/A
	RHBDF1	0.403812	0.903	0.689	0.00439144	0.00750594	#N/A
	LRPPRC	0.257864	0.968	0.956	0.00446494	0.00759303	#N/A
	AKAP12	0.727395	1	1	0.00446603	0.00759303	#N/A
	TTYH3	0.289339	1	1	0.00446603	0.00759303	#N/A
	SLFN13	0.255274	0.613	0.289	0.00454984	0.0077219	#N/A
	CDH13	0.362299	1	0.778	0.00457039	0.00773716	#N/A
	PLIN3	0.275877	0.935	0.689	0.00457841	0.00773716	#N/A
	NUP155	0.357089	0.968	0.822	0.00458291	0.00773716	#N/A
	BDNF	0.37278	0.516	0.2	0.00459547	0.00773947	#N/A
	TMEM209	0.271355	0.968	0.756	0.00461265	0.00773947	#N/A
	PEG10	0.316834	1	0.956	0.00461611	0.00773947	#N/A
	ZEB2	0.497679	1	1	0.00461639	0.00773947	#N/A
	NFKBIZ	0.326395	0.677	0.356	0.00465676	0.00779361	#N/A
	MGAT1	0.334607	1	0.778	0.0047241	0.0078926	#N/A
	PLCE1	0.347197	1	0.667	0.00476753	0.00790301	#N/A
	TACC2	0.292818	0.968	0.756	0.00476778	0.00790301	#N/A
	SLC1A4	0.593129	1	0.933	0.00477017	0.00790301	#N/A
	HYOU1	0.581025	1	0.956	0.00477103	0.00790301	#N/A
	CDH2	0.506959	1	1	0.00477132	0.00790301	#N/A
	S1PR3	0.479674	0.968	0.8	0.00480269	0.00794133	#N/A
	ITIH5	0.405117	0.516	0.222	0.00483079	0.00796852	#N/A
	TNC	0.336793	0.452	0.178	0.00483567	0.00796852	#N/A
	SNX5	0.31004	1	0.822	0.00490623	0.008071	#N/A
	ACTN4	0.554821	1	0.978	0.00493094	0.00808406	#N/A
	RBBP7	0.457257	1	0.978	0.00493094	0.00808406	#N/A
	LSR	0.34387	0.839	0.6	0.00497949	0.00814663	#N/A
	TNFRSF1A	0.396501	0.968	0.733	0.00498601	0.00814663	#N/A
	SH3D19	0.308976	0.871	0.644	0.00502506	0.00819654	#N/A
	IGDCC4	0.321081	1	0.711	0.00515252	0.00839025	#N/A
	SLC29A2	0.356442	0.935	0.6	0.00519389	0.00844335	#N/A
	PCYOX1	0.30114	1	0.867	0.0052539	0.00852654	#N/A
	IL15RA	0.414348	0.323	0.067	0.00531819	0.00861637	#N/A
	CCDC47	0.258929	1	0.889	0.00543284	0.00875357	#N/A
	CAPN2	0.442429	1	0.933	0.00543793	0.00875357	#N/A
	MICAL3	0.379049	1	0.933	0.00543793	0.00875357	#N/A
	LAMP1	0.38555	1	1	0.0054392	0.00875357	#N/A
	JAK1	0.525365	0.903	0.711	0.00548826	0.00881781	#N/A
	ZFHX2	0.263065	0.935	0.8	0.00554728	0.0088978	#N/A
	POLR1A	0.291086	1	0.867	0.00560743	0.00896783	#N/A
	SCD	0.535639	1	1	0.00561885	0.00896783	#N/A
	SND1	0.370317	1	0.978	0.00561885	0.00896783	#N/A
	DTNA	0.30361	1	0.622	0.00571762	0.00911039	#N/A
	WWC3	0.25667	1	0.956	0.0058035	0.00923197	#N/A
	SHMT2	0.578274	0.968	0.778	0.005919	0.00940019	#N/A
	CMTM3	0.313329	1	0.8	0.00595316	0.00943889	#N/A
	MYO9A	0.279305	1	0.844	0.00597508	0.00944258	#N/A
	STARD4	0.354701	0.968	0.867	0.00597508	0.00944258	#N/A
	PJA2	0.264751	1	1	0.00599429	0.00945744	#N/A
	IL32	0.428137	0.968	0.711	0.00612942	0.00965484	#N/A
	PEX26	0.28951	0.968	0.822	0.00614818	0.00966081	#N/A
	MEF2C	0.285009	0.871	0.556	0.00616931	0.00966081	#N/A
	ERGIC1	0.412084	1	0.867	0.00617804	0.00966081	#N/A
	AJUBA	0.42587	1	0.889	0.00618332	0.00966081	#N/A
	CELSR1	0.568979	1	0.889	0.00618332	0.00966081	#N/A
	TRIP10	0.316478	0.806	0.378	0.00621996	0.00970078	#N/A
	CPNE2	0.31944	1	0.689	0.00622903	0.00970078	#N/A
	SUMF2	0.409523	0.903	0.6	0.00624267	0.00970634	#N/A
	DGKH	0.324988	0.968	0.778	0.00631302	0.00979992	#N/A
	RNPEPL1	0.281988	0.968	0.822	0.00634894	0.00983983	#N/A
	MCM3	0.453042	1	0.822	0.0063619	0.00984409	#N/A
	ADARB1	0.295373	0.903	0.533	0.00647833	0.0100082	#N/A
	PLXNB2	0.488924	1	0.956	0.00659955	0.0101791	#N/A
	GOLT1B	0.25386	1	0.778	0.00675124	0.0103965	#N/A
	TYK2	0.343343	0.935	0.733	0.00685789	0.0105439	#N/A
	ADAM15	0.485714	0.935	0.578	0.00687773	0.0105575	#N/A
	ARMCX2	0.372782	0.968	0.844	0.00689067	0.0105606	#N/A
	RGS6	0.255286	0.71	0.4	0.00693444	0.0106108	#N/A
	SLC35F6	0.345956	0.935	0.844	0.00698709	0.0106744	#N/A
	CCT4	0.258147	1	0.978	0.00703368	0.0107286	#N/A
	MOGS	0.475382	1	0.8	0.00721227	0.0109836	#N/A
	PRKCA	0.298028	0.968	0.933	0.00737158	0.0112085	#N/A
	MCM6	0.260633	0.871	0.711	0.00739487	0.0112262	#N/A
	FANCA	0.549455	0.935	0.711	0.00749992	0.0113678	#N/A
	PHLDA1	0.253673	0.935	0.689	0.00769003	0.0116288	#N/A
	ZNF592	0.27352	0.935	0.867	0.00769729	0.0116288	#N/A
	BAZ1A	0.286724	0.968	0.867	0.00770898	0.0116288	#N/A
	SLC38A2	0.289517	1	0.978	0.0077324	0.0116288	#N/A
	SSR2	0.538148	1	1	0.0077324	0.0116288	#N/A
	NOTCH3	0.435534	1	0.933	0.00823038	0.0123418	#N/A
	RPL41	0.363146	1	1	0.00823214	0.0123418	#N/A
	P3H3	0.358084	0.935	0.689	0.0084503	0.0126492	#N/A
	FN1	1.08943	1	0.911	0.00848819	0.0126537	#N/A
	TMEM123	0.332802	1	0.911	0.00848819	0.0126537	#N/A
	AL136164.3	0.285178	0.968	1	0.00849268	0.0126537	#N/A
	GORASP1	0.341538	0.935	0.667	0.00865541	0.0128763	#N/A
	BARD1	0.263117	0.935	0.6	0.00868824	0.0129052	#N/A
	SLC39A1	0.472575	1	0.867	0.00874447	0.0129132	#N/A
	PRTG	0.357122	1	0.956	0.00876012	0.0129132	#N/A
	SETX	0.271879	1	0.956	0.00876012	0.0129132	#N/A
	HSPA8	0.645661	1	1	0.00876058	0.0129132	#N/A
	SMS	0.290248	1	1	0.00876058	0.0129132	#N/A
	PCNA	0.330332	0.935	0.822	0.00895838	0.0131846	#N/A
	SH2D3C	0.297361	0.677	0.311	0.00897279	0.0131856	#N/A
	L1CAM	0.423779	1	0.956	0.00903554	0.0132576	#N/A
	GLIS3	0.336859	0.968	0.8	0.00938324	0.0137469	#N/A
	E2F7	0.293418	0.742	0.4	0.00952851	0.0139385	#N/A
	XPNPEP1	0.413635	0.968	0.822	0.00955096	0.0139502	#N/A
	USP14	0.35064	1	0.911	0.00960522	0.0140082	#N/A
	SYNE1	0.621072	0.968	0.733	0.00972602	0.0141507	#N/A
	LIMA1	0.258109	0.903	0.6	0.0097323	0.0141507	#N/A
	FADS3	0.258606	0.968	0.711	0.00983044	0.0142719	#N/A
	UGGT1	0.319902	1	0.933	0.00990723	0.0143618	#N/A
	KLHL5	0.363936	0.903	0.756	0.0101366	0.0146722	#N/A
	IQCJ-SCHIP1	0.298939	1	0.8	0.0101546	0.0146762	#N/A
	POLR2A	0.296479	1	1	0.0102166	0.0147437	#N/A
	OCIAD2	0.290137	1	0.756	0.0104162	0.0150094	#N/A
	IFITM3	0.369652	1	0.911	0.0105271	0.0151285	#N/A
	MDK	0.488588	1	0.933	0.0105303	0.0151285	#N/A
	ALS2	0.253999	0.968	0.933	0.0106882	0.0153325	#N/A
	CORO7	0.491615	0.968	0.822	0.010792	0.0154584	#N/A
	LAMA1	0.420395	1	0.889	0.0108461	0.0155128	#N/A
	MBNL1	0.466834	1	0.933	0.011188	0.0159341	#N/A
	EEF2	0.289778	1	1	0.0111902	0.0159341	#N/A
	MTATP6P1	0.266287	1	1	0.0111902	0.0159341	#N/A
	CEP120	0.285468	0.968	0.8	0.011268	0.0160211	#N/A
	NCOR2	0.295582	0.968	0.978	0.0113597	0.0161278	#N/A
	MT-ATP6	0.396972	1	1	0.0115326	0.0163492	#N/A
	MTMR1	0.270612	1	0.667	0.0115617	0.0163663	#N/A
	VCAM1	0.488957	0.839	0.6	0.0121338	0.0171497	#N/A
	ZBTB21	0.260041	0.839	0.578	0.0121506	0.0171497	#N/A
	DNAJB14	0.25478	0.968	0.822	0.0121743	0.017158	#N/A
	ATP2B4	0.418529	1	0.889	0.0122335	0.0172078	#N/A
	RPS23	0.327229	1	1	0.0122454	0.0172078	#N/A
	POLD1	0.401732	0.903	0.622	0.0123699	0.0173574	#N/A
	CUL4B	0.37136	1	0.8	0.0125436	0.0175756	#N/A
	MTAP	0.307164	1	0.822	0.0125653	0.0175805	#N/A
	CCT6A	0.348717	1	1	0.0126162	0.0176261	#N/A
	ACTC1	0.977672	0.742	0.622	0.012913	0.0180147	#N/A
	KIAA1217	0.686282	1	0.933	0.0129944	0.0180794	#N/A
	PLEKHG4B	0.480713	1	0.978	0.0129969	0.0180794	#N/A
	KANK2	0.292008	0.806	0.511	0.0130189	0.0180839	#N/A
	PDP1	0.273709	1	0.578	0.0130599	0.0181147	#N/A
	TCP1	0.404306	1	0.933	0.0133852	0.0185393	#N/A
	DENND2B	0.435434	0.968	0.8	0.0134816	0.018646	#N/A
	CHPF	0.268993	1	0.867	0.0137663	0.0190125	#N/A
	DAXX	0.277111	0.903	0.733	0.0138324	0.0190765	#N/A
	DUBR	0.417016	0.806	0.6	0.0139166	0.0191651	#N/A
	MTHFD1L	0.257178	0.968	0.822	0.0141215	0.0194195	#N/A
	SLC19A1	0.27088	0.903	0.622	0.014362	0.0197222	#N/A
	LMCD1	0.423786	1	0.778	0.014512	0.0198998	#N/A
	STIM1	0.280134	1	0.844	0.0145855	0.0199722	#N/A
	CDK4	0.26504	1	0.956	0.0146227	0.0199947	#N/A
	SLC23A2	0.27064	0.968	0.844	0.0147814	0.0201831	#N/A
	EIF2AK4	0.308554	1	0.956	0.0150563	0.0205294	#N/A
	BUD23	0.516321	0.968	0.778	0.015347	0.0208963	#N/A
	LRP1	0.397982	1	1	0.0155019	0.0210773	#N/A
	TRIP6	0.282345	1	0.733	0.0157529	0.0213884	#N/A
	LIG1	0.398431	0.871	0.556	0.016141	0.0218846	#N/A
	ARMC6	0.276267	0.903	0.6	0.0162348	0.0219809	#N/A
	CBFB	0.312495	1	0.8	0.0163384	0.0220901	#N/A
	LARP1	0.322404	1	1	0.0164266	0.0221472	#N/A
	LPP	0.37567	1	1	0.0164266	0.0221472	#N/A
	EMC1	0.265882	1	0.867	0.0173725	0.0232958	#N/A
	CD59	0.306999	0.968	0.911	0.017384	0.0232958	#N/A
	MDN1	0.314848	1	0.933	0.0173963	0.0232958	#N/A
	PISD	0.369445	1	0.933	0.0173963	0.0232958	#N/A
	UHRF1	0.732867	1	0.978	0.0173994	0.0232958	#N/A
	QARS1	0.330653	1	0.956	0.0179037	0.0239135	#N/A
	AL135905.2	0.343467	0.839	0.711	0.0179103	0.0239135	#N/A
	ITGB5	0.265925	0.968	0.733	0.0181323	0.0241764	#N/A
	RIPOR2	0.374601	0.871	0.622	0.0182325	0.0242764	#N/A
	PGRMC2	0.289354	1	0.844	0.0183776	0.0243276	#N/A
	PSMA2	0.275077	1	0.844	0.0183776	0.0243276	#N/A
	BRCA2	0.260212	0.774	0.578	0.0184202	0.0243276	#N/A
	FSCN1	0.365603	1	0.978	0.0184223	0.0243276	#N/A
	NRIP1	0.269041	1	1	0.0184223	0.0243276	#N/A
	NUP214	0.300815	1	1	0.0184223	0.0243276	#N/A
	PPA1	0.25745	1	0.8	0.0188555	0.0248024	#N/A
	BOD1L1	0.250855	1	0.822	0.0188848	0.0248024	#N/A
	GAPVD1	0.453279	1	0.822	0.0188848	0.0248024	#N/A
	HELLS	0.342404	0.935	0.867	0.0188848	0.0248024	#N/A
	AATK	0.330962	0.935	0.756	0.0191955	0.0251761	#N/A
	PC	0.287503	0.774	0.489	0.0192724	0.0252427	#N/A
	NCLN	0.302442	1	0.822	0.0194277	0.0254115	#N/A
	MAP4	0.439352	1	0.978	0.0194975	0.0254683	#N/A
	DOCK1	0.32902	0.968	0.756	0.0195348	0.0254825	#N/A
	WDFY3	0.286552	1	1	0.0200554	0.0261191	#N/A
	TYMS	0.335377	0.968	0.622	0.020077	0.0261191	#N/A
	RTEL1	0.257045	0.935	0.578	0.0204421	0.0265582	#N/A
	DNAJC10	0.31044	1	0.867	0.0205968	0.0267232	#N/A
	CNOT1	0.309074	1	0.978	0.0206271	0.0267266	#N/A
	YIPF3	0.34932	1	0.822	0.0211389	0.0273529	#N/A
	MRC2	0.276242	1	0.867	0.0211821	0.0273721	#N/A
	MXRA8	0.267534	0.774	0.467	0.0215094	0.0277577	#N/A
	NTRK3	0.388433	1	0.956	0.0218125	0.0281113	#N/A
	ARHGEF18	0.279509	0.968	0.756	0.0218594	0.0281341	#N/A
	NPIPB3	0.307593	0.968	0.956	0.0224248	0.0287133	#N/A
	SCHIP1	0.291942	1	0.933	0.0224248	0.0287133	#N/A
	SF3B2	0.324626	1	0.933	0.0224248	0.0287133	#N/A
	COL6A1	0.313782	1	0.978	0.0224285	0.0287133	#N/A
	ARAP1	0.378291	0.871	0.6	0.0226623	0.028974	#N/A
	TEX2	0.2936	0.935	0.667	0.022929	0.0292763	#N/A
	LAMB2	0.443139	1	0.844	0.0230062	0.0293359	#N/A
	COL14A1	0.263257	0.29	0.089	0.0231126	0.0294327	#N/A
	PICALM	0.414731	1	0.889	0.0236849	0.0301063	#N/A
	HSPA9	0.330756	1	0.978	0.0237041	0.0301063	#N/A
	ARHGEF10	0.509854	0.968	0.733	0.0240115	0.0304312	#N/A
	FNIP1	0.353616	0.968	0.933	0.024023	0.0304312	#N/A
	TSPAN4	0.258146	0.903	0.689	0.0242367	0.0306616	#N/A
	BCAR1	0.538604	1	0.956	0.0243641	0.0307825	#N/A
	MYL12B	0.250783	1	0.911	0.0250321	0.0315851	#N/A
	GLB1	0.255451	1	0.867	0.0264089	0.0332787	#N/A
	INTS7	0.286209	0.903	0.733	0.0273183	0.0343797	#N/A
	RPL7	0.264785	1	0.978	0.0279153	0.0350852	#N/A
	CAPN1	0.521228	0.935	0.822	0.0284969	0.0357696	#N/A
	CFL1	0.399486	1	1	0.0286765	0.0359482	#N/A
	PLK4	0.278421	0.806	0.533	0.028923	0.0362101	#N/A
	PLOD1	0.404631	0.968	0.844	0.0289715	0.0362237	#N/A
	CELF2-AS2	0.257794	0.903	0.711	0.0290935	0.0363292	#N/A
	LIPA	0.450361	1	0.8	0.0293225	0.0365446	#N/A
	RUVBL2	0.41486	1	0.889	0.0294333	0.0365446	#N/A
	CTSB	0.585695	1	0.911	0.0294444	0.0365446	#N/A
	PRMT1	0.340525	1	0.956	0.0294544	0.0365446	#N/A
	ACSL3	0.342344	1	0.978	0.0294555	0.0365446	#N/A
	DMD	0.285956	0.968	0.733	0.0298423	0.0369768	#N/A
	TICRR	0.345511	0.839	0.644	0.0301149	0.0372668	#N/A
	BMP7	0.338667	0.968	0.867	0.0301894	0.0373111	#N/A
	NPIPB4	0.264713	1	0.956	0.0302516	0.0373385	#N/A
	PDZD2	0.263367	0.871	0.733	0.0302891	0.0373385	#N/A
	CIP2A	0.266063	0.774	0.533	0.0305137	0.0375673	#N/A
	CCNL1	0.531343	0.968	0.867	0.0310039	0.0381222	#N/A
	HSPD1	0.415527	1	0.978	0.0310683	0.0381527	#N/A
	PCSK6	0.321756	0.839	0.578	0.0321463	0.0394263	#N/A
	AKAP1	0.49327	0.903	0.622	0.0324571	0.0397521	#N/A
	CXXC1	0.286832	0.903	0.822	0.0324944	0.0397521	#N/A
	SLC2A3	0.371384	1	0.733	0.033283	0.0406651	#N/A
	COPB1	0.277412	1	0.889	0.0336051	0.0409845	#N/A
	DICER1	0.269792	1	0.978	0.0336294	0.0409845	#N/A
	CAMTA2	0.325611	0.935	0.822	0.0343188	0.0417718	#N/A
	IL17RD	0.32231	1	0.822	0.0344186	0.0418405	#N/A
	SEC23B	0.25893	0.935	0.711	0.034734	0.0421707	#N/A
	PXDN	0.284238	1	1	0.0354353	0.0429141	#N/A
	TMEM97	0.324622	1	0.978	0.0354353	0.0429141	#N/A
	CTPS1	0.279318	0.968	0.756	0.0364755	0.0441184	#N/A
	TMEM30A	0.341559	0.968	0.889	0.0367984	0.0444532	#N/A
	USP53	0.32459	0.968	0.667	0.0369202	0.0445445	#N/A
	COPG1	0.313759	1	1	0.0373234	0.0449746	#N/A
	DNAJB1	0.338087	0.935	0.778	0.0379216	0.0456384	#N/A
	LEPROT	0.279131	1	0.867	0.0382528	0.0459208	#N/A
	TAF1D	0.34458	1	1	0.0382991	0.0459208	#N/A
	ZYX	0.330373	1	0.978	0.0382991	0.0459208	#N/A
	NRG1	0.362228	0.871	0.644	0.0385086	0.0461147	#N/A
	PDCD5	0.287429	0.935	0.867	0.0402009	0.0480815	#N/A
	FAU	0.296641	1	1	0.0403156	0.0481589	#N/A
	NT5C2	0.270398	1	0.822	0.0412406	0.0492029	#N/A
	GALNT17	0.34452	1	1	0.0413572	0.0492202	#N/A
	NPC2	0.564015	1	0.978	0.0413572	0.0492202	#N/A
	SEC11A	0.41394	0.968	0.933	0.0418725	0.049772	#N/A
