# Supplementary material for: Single-cell glycome and transcriptome profiling uncovers the glycan signature of each cell subpopulation of human iPSC-derived neurons
Source: Stem Cell Reports. 2025 Sep 4;20(10):102631. doi: 10.1016/j.stemcr.2025.102631 (PMC12790714; doi:10.1016/j.stemcr.2025.102631)
Supplement: Table S8. Top10 enriched GO term in each NPC sub-population [file mmc9.xlsx]

## Sheet: Table S8
Table S8. Top10 enriched GO term in each NPC sub-population
Group	Category	Term	Count	%	PValue	Genes	List Total	Pop Hits	Pop Total	Fold Enrichment
nNPC	GOTERM_BP_DIRECT	GO:0007399~nervous system development	8	8.69565	0.00108381	SMARCC2, DPYSL4, DPYSL5, MAP1B, NR2F1, DCX, MSI1, ZNF423	81	386	19349	4.95081
	GOTERM_BP_DIRECT	GO:0045892~negative regulation of transcription, DNA-templated	9	9.78261	0.00270899	RASD1, SMARCC2, TFDP2, XRCC5, ZBTB16, EHMT1, ZNF423, PATZ1, RCOR2	81	580	19349	3.7067
	GOTERM_BP_DIRECT	GO:0000122~negative regulation of transcription from RNA polymerase II promoter	11	11.9565	0.00600185	HES6, TENM2, SMARCC2, ZBTB16, NR2F1, EHMT1, HNRNPU, SOX11, FOXP4, PATZ1, BPTF	81	958	19349	2.74284
	GOTERM_BP_DIRECT	GO:0021510~spinal cord development	3	3.26087	0.00919503	SOX11, DLL1, SOX4	81	35	19349	20.4751
	GOTERM_BP_DIRECT	GO:0006357~regulation of transcription from RNA polymerase II promoter	15	16.3043	0.0100415	HES6, SMARCC2, IRX5, ZBTB16, NR2F1, FOXP4, ST18, NHLH2, TOX3, TFDP2, ZMIZ1, PATZ1, ZNF423, RCOR2, BPTF	81	1713	19349	2.09174
	GOTERM_BP_DIRECT	GO:0045944~positive regulation of transcription from RNA polymerase II promoter	12	13.0435	0.0100836	NHLH2, TOX3, TFDP2, ZMIZ1, ZBTB16, NR2F1, HNRNPU, SOX11, DLL1, SOX4, ST18, BPTF	81	1198	19349	2.39275
	GOTERM_BP_DIRECT	GO:0021782~glial cell development	2	2.17391	0.0164373	SOX11, SOX4	81	4	19349	119.438
	GOTERM_BP_DIRECT	GO:0098942~retrograde trans-synaptic signaling by trans-synaptic protein complex	2	2.17391	0.0164373	TENM2, DAG1	81	4	19349	119.438
	GOTERM_BP_DIRECT	GO:0007157~heterophilic cell-cell adhesion via plasma membrane cell adhesion molecules	3	3.26087	0.0168395	CRB1, CADM3, TENM2	81	48	19349	14.9298
	GOTERM_BP_DIRECT	GO:0006355~regulation of transcription, DNA-templated	10	10.8696	0.0187958	HES6, BTG1, TFDP2, RALY, SOX11, ZNF423, PATZ1, SOX4, ST18, BPTF	81	973	19349	2.45505
mNPC	GOTERM_BP_DIRECT	GO:0030198~extracellular matrix organization	55	6.86642	2.49777e-24	ERO1A, COL18A1, APP, SPARC, OLFML2B, ITGB5, COL14A1, ITGB3, SERPINE1, TNC, LAMC1, OLFML2A, ADAMTS5, ADAMTS1, ADAMTSL4, ITGAV, CCN1, ITGA3, MMP2, HSPG2, ADAM19, COL4A2, ADAM15, COL4A1, COL6A2, COL6A1, PXDN, COL8A1, MMP19, CD47, ITGA5, FBN2, LAMA1, LAMA4, FBLN1, FURIN, HSD17B12, ADAMTS12, NID1, THBS1, FBLN2, ADAMTS15, PRDX4, VCAM1, LAMB2, FN1, LAMB1, NFKB2, MFAP5, COL1A1, COL1A2, COL5A1, COL5A2, AG…	761	260	19349	5.37853
	GOTERM_BP_DIRECT	GO:0030335~positive regulation of cell migration	40	4.99376	4.47354e-13	SEMA5A, SEMA3C, CSF1, SEMA3B, THBS1, CLDN1, EGFR, MYLK, PREX1, SDCBP, PLAU, MDK, MGAT5, MAPK1, ITGAV, CCN1, PDGFRB, XBP1, SMAD3, HSPA5, EGF, MCAM, MMP2, NTRK3, F2R, RRAS2, LAMB1, PRKCA, ACTN4, COL1A1, ADAM17, CLDN4, MYO1C, TRIP6, F2RL1, CDH13, ITGA5, BCAR1, HBEGF, EPHA2	761	258	19349	3.94198
	GOTERM_BP_DIRECT	GO:0007155~cell adhesion	61	7.61548	8.40492e-13	SEMA5A, LGALS3BP, COL18A1, RIPOR2, APP, CNTNAP1, ITGB5, ITGB3, COL12A1, TNC, ATP2A2, LAMC1, SLC7A11, CLDN1, CX3CL1, LOXL2, CDH6, ALCAM, CDH2, ITGAV, CCN2, CCN1, TNFRSF12A, ITGA3, PRKCA, CLDN6, ADAM17, CLDN4, COL6A2, COL6A1, CDH11, MXRA8, COL8A1, DSG2, CD47, ITGA5, TLN1, EPHA2, LAMA1, LAMA4, THY1, THBS1, PRTG, EFNB2, PDZD2, ABL2, SPOCK1, IL32, CD164, TOR1A, VCAM1, MCAM, FN1, LAMB1, L1CAM, SORBS3, …	761	551	19349	2.81483
	GOTERM_BP_DIRECT	GO:0016477~cell migration	38	4.74407	8.97137e-12	CD63, ARF4, PRAG1, ITGB5, SDC4, ITGB3, SDC2, WWC2, NTN4, LAMC1, IQGAP1, ADAMTS12, THBS1, CORO1C, LIMA1, NARS1, WWC3, ITGAV, CCN2, GPC4, GPC6, RHBDF1, PDGFRB, LAMB2, USP9X, MMP2, LAMB1, L1CAM, TGFBR3, COL5A1, AXL, FAT1, FSCN1, CD47, DOCK1, MET, BCAR1, EPHA2	761	258	19349	3.74488
	GOTERM_BP_DIRECT	GO:0030199~collagen fibril organization	24	2.99625	1.39648e-11	COL18A1, COL14A1, COL25A1, COL12A1, P3H2, PLOD3, PLOD1, ADAMTS12, LOXL2, COL1A1, COL1A2, COL4A2, COL5A1, COL4A1, P4HA2, COL6A2, COL5A2, COL6A1, PXDN, COL8A1, P4HB, PPIB, COLGALT1, PLEC	761	105	19349	5.8116
	GOTERM_BP_DIRECT	GO:0044267~cellular protein metabolic process	27	3.37079	1.71877e-10	APP, CSF1, SDC2, TNC, PCSK9, LAMC1, LTBP1, FSTL1, LGALS1, CDH2, APOL1, CCN1, LMCD1, LAMB2, MMP2, IGFBP3, IGFBP2, FN1, LAMB1, PDIA6, CKAP4, BMP4, RCN1, PAPPA, MXRA8, P4HB, FBN1	761	150	19349	4.57664
	GOTERM_BP_DIRECT	GO:0030036~actin cytoskeleton organization	28	3.49563	2.16558e-09	KANK1, FLII, AMOT, CORO1C, PDLIM1, SDCBP, CSRP1, CFL1, FLNB, DMD, FLNC, SPTAN1, WASF3, CAP1, ARHGEF10, STARD13, ARHGEF17, ARHGEF18, MICAL2, ACTN4, ARHGAP26, SSH1, DIAPH3, DLC1, FSCN1, TRIP10, AMOTL2, UTRN	761	180	19349	3.95512
	GOTERM_BP_DIRECT	GO:0001649~osteoblast differentiation	22	2.74657	5.10139e-09	MEF2C, CBFB, DHX9, CCDC47, IGFBP3, FHL2, TNC, DDX21, RRAS2, SND1, RUNX2, BMP4, MRC2, COL1A1, GJA1, CREB3L1, FASN, COL6A1, IARS1, CCN1, SNRNP200, EPHA2	761	117	19349	4.78091
	GOTERM_BP_DIRECT	GO:0043312~neutrophil degranulation	47	5.86767	2.75848e-08	CD63, CYFIP1, COPB1, UBR4, PTPRJ, PRCP, SLC2A3, TCIRG1, MAGT1, IQGAP1, STK10, SDCBP, PSMB7, PRDX4, LAMP1, PLAU, NEU1, PSAP, TIMP2, MAPK1, CD59, ITGAV, CAPN1, GUSB, CTSD, GYG1, SPTAN1, S100A11, CTSC, TXNDC5, CTSB, CAP1, HSPA8, HSP90AA1, TMEM30A, ANXA3, PLAUR, HLA-C, EEF2, CKAP4, PKM, NPC2, GLB1, PSMA2, CSNK2B, DEGS1, CD47	761	482	19349	2.47927
	GOTERM_BP_DIRECT	GO:0098609~cell-cell adhesion	26	3.24594	1.33931e-07	SHC1, COL14A1, THY1, CELSR1, LPP, EGFR, CX3CL1, PDLIM1, LGALS1, CDH2, ITGAV, S100A11, ANXA1, VCAM1, ITGA3, KRT18, IGDCC4, CDH11, PKP2, FAT1, MYH9, DSG2, ITGA5, TLN1, LIMS2, LIMS1	761	191	19349	3.4611
