# Supplementary material for: Single-cell glycome and transcriptome profiling uncovers the glycan signature of each cell subpopulation of human iPSC-derived neurons
Source: Stem Cell Reports. 2025 Sep 4;20(10):102631. doi: 10.1016/j.stemcr.2025.102631 (PMC12790714; doi:10.1016/j.stemcr.2025.102631)
Supplement: Table S9. List of highly binding lectins of NPC sub-population [file mmc10.xlsx]

## Sheet: Table S9
Table S9. List of highly binding lectins of NPC sub-population
Group	Lectin	avg_log2FC	pct.1	pct.2	raw_P_value	BH_adjp
nNPC	rBC2LCN	2.76339	1	1	8.41754e-07	1.85186e-05
	rPALa	3.11049	1	1	0.000161074	0.00177182
	rRSIIL	2.2951	1	1	0.000432078	0.00316857
	ConA	2.1501	0.756	0.419	0.00102176	0.00561969
	rPhoSL	1.81449	1	1	0.00157603	0.00693452
	rPVL	0.57718	0.978	0.742	0.00248316	0.00910494
	rAOL	1.0307	0.933	0.935	0.00340956	0.0107158
	rCalsepa	2.69975	1	1	0.00404119	0.0111133
	CSA	0.901464	0.978	0.968	0.00501225	0.0122522
	rCNL	1.18298	0.844	0.806	0.0203127	0.0435638
	rF17AG	2.0303	0.911	0.935	0.0217819	0.0435638
mNPC	rLSLN	0.952178	1	1	6.4611e-05	0.00103378
	rMOA	0.75539	1	1	0.000141774	0.00113419
	SNA	1.36871	1	0.978	0.000615825	0.0032844
	SSA	1.25254	0.903	0.778	0.00408513	0.0163405
	rDiscoidinI	0.461529	1	1	0.00876058	0.0280339
	rGRFT	0.4	1	1	0.0173994	0.0458409
	rABA	0.280009	1	1	0.0200554	0.0458409
