# Supplementary material for: Single-cell glycome and transcriptome profiling uncovers the glycan signature of each cell subpopulation of human iPSC-derived neurons
Source: Stem Cell Reports. 2025 Sep 4;20(10):102631. doi: 10.1016/j.stemcr.2025.102631 (PMC12790714; doi:10.1016/j.stemcr.2025.102631)
Supplement: Table S10. Top10 enriched GO term in each gene module [file mmc11.xlsx]

## Sheet: Table S10
Table S10. Top10 enriched GO term in each gene module
Group	Category	Term	Count	%	PValue	Genes
Module 1	GOTERM_BP_DIRECT	GO:0007268~chemical synaptic transmission	14	11.5702	1.3936e-09	GABBR2, SNAP25, CHRNA2, GAD2, GRIK1, GRM3, GRM4, SST, KIF5A, KCNQ3, HAP1, NPTX1, SCN2B, SNCA
	GOTERM_BP_DIRECT	GO:0007399~nervous system development	12	9.91736	6.4904e-06	OLFM1, P2RX5, RBFOX1, ACTL6B, NRG3, MYT1L, TMOD2, DCX, GRIK1, LY6H, GFRA2, SCN2B
	GOTERM_BP_DIRECT	GO:0043524~negative regulation of neuron apoptotic process	7	5.78512	0.000208023	DLX1, BHLHB9, CITED1, STXBP1, FAIM2, ISL1, SNCA
	GOTERM_BP_DIRECT	GO:0051966~regulation of synaptic transmission, glutamatergic	4	3.30579	0.000726713	GRM3, GRM4, GRM8, GRIK1
	GOTERM_BP_DIRECT	GO:0007196~adenylate cyclase-inhibiting G-protein coupled glutamate receptor signaling pathway	3	2.47934	0.00106452	GRM3, GRM4, GRM8
	GOTERM_BP_DIRECT	GO:0031115~negative regulation of microtubule polymerization	3	2.47934	0.00227337	STMN2, TUBB4A, SNCA
	GOTERM_BP_DIRECT	GO:0016082~synaptic vesicle priming	3	2.47934	0.00264271	SNAP25, STXBP1, SNCA
	GOTERM_BP_DIRECT	GO:0031110~regulation of microtubule polymerization or depolymerization	3	2.47934	0.0030383	STMN2, STMN4, MAPT
	GOTERM_BP_DIRECT	GO:0007216~G-protein coupled glutamate receptor signaling pathway	3	2.47934	0.00345984	GRM3, GRM4, GRM8
	GOTERM_BP_DIRECT	GO:0048268~clathrin coat assembly	3	2.47934	0.00487727	NSG2, NSG1, SNAP91
Module 2	GOTERM_BP_DIRECT	GO:0007399~nervous system development	10	10.3093	2.87231e-05	NELL1, SRRM4, SEMA6D, MAGI2, PCDHA4, RAPGEF5, SIM1, CPLX2, MDGA1, MYT1
	GOTERM_BP_DIRECT	GO:0007411~axon guidance	6	6.18557	0.00110692	ROBO3, NFASC, DCC, SEMA6D, NRXN3, EPHA3
	GOTERM_BP_DIRECT	GO:0070588~calcium ion transmembrane transport	5	5.15464	0.00160179	SLC8A3, CACNB4, CACNA1B, CACNA1A, NALCN
	GOTERM_BP_DIRECT	GO:0006357~regulation of transcription from RNA polymerase II promoter	17	17.5258	0.00204565	ONECUT2, BCL11B, ONECUT3, ONECUT1, EBF1, EBF2, ZBTB20, EBF3, POU2F2, MYT1, ST18, NPAS2, POU6F1, NEUROD1, DACH1, HSF4, SIM1
	GOTERM_BP_DIRECT	GO:0030154~cell differentiation	10	10.3093	0.0021024	JAG2, FSTL5, NELL1, SYT4, SRRM4, SEMA6D, THSD7A, SIM1, CPLX2, MYT1
	GOTERM_BP_DIRECT	GO:0060079~excitatory postsynaptic potential	4	4.12371	0.00238342	P2RX3, CHRNA4, GRIK5, DRD2
	GOTERM_BP_DIRECT	GO:0007612~learning	4	4.12371	0.00238342	SLC8A3, JPH4, ATP8A1, NRXN3
	GOTERM_BP_DIRECT	GO:0031018~endocrine pancreas development	3	3.09278	0.00327101	NEUROD1, ONECUT2, ONECUT1
	GOTERM_BP_DIRECT	GO:0007268~chemical synaptic transmission	6	6.18557	0.00453705	UNC13B, CACNB4, CHRNA4, CACNA1B, CACNA1A, HCRTR2
	GOTERM_BP_DIRECT	GO:0098703~calcium ion import across plasma membrane	3	3.09278	0.00469919	SLC8A3, CACNA1B, CACNA1A
Module 3	GOTERM_BP_DIRECT	GO:0007155~cell adhesion	16	15.534	7.40301e-08	COL16A1, ITGA1, TNC, THBS2, HAPLN1, CDH6, COL1A1, MFAP4, CXCL12, ADAM12, ITGA11, MXRA8, CYP1B1, IGFBP7, TGFBI, EDIL3
	GOTERM_BP_DIRECT	GO:0042060~wound healing	7	6.79612	9.7708e-06	DSP, COL1A1, CDKN1A, LOX, WNT5A, TNC, DCBLD2
	GOTERM_BP_DIRECT	GO:0030195~negative regulation of blood coagulation	4	3.8835	4.00451e-05	THBD, SERPINE1, APOE, TFPI
	GOTERM_BP_DIRECT	GO:0042493~response to drug	9	8.73786	9.70625e-05	COL1A1, CDKN1A, LGALS1, NNMT, LOX, GATA6, TSPO, DUSP6, ASS1
	GOTERM_BP_DIRECT	GO:0045766~positive regulation of angiogenesis	7	6.79612	0.00014201	WNT5A, ADAM12, SERPINE1, GATA6, KDR, CYP1B1, RUNX1
	GOTERM_BP_DIRECT	GO:0009410~response to xenobiotic stimulus	8	7.76699	0.000162375	COL1A1, NNMT, LOX, MMP2, GATA6, TSPO, DUSP6, ASS1
	GOTERM_BP_DIRECT	GO:0043065~positive regulation of apoptotic process	9	8.73786	0.000214754	BMP4, LGALS1, CDKN2A, MMP2, HTRA1, TSPO, CYP1B1, DUSP6, TGM2
	GOTERM_BP_DIRECT	GO:0001649~osteoblast differentiation	6	5.82524	0.000300281	GDF10, BMP4, COL1A1, LOX, ITGA11, TNC
	GOTERM_BP_DIRECT	GO:0098609~cell-cell adhesion	7	6.79612	0.000347423	DSP, TENM2, KRT18, LGALS1, ITGA11, ITGA1, COL8A2
	GOTERM_BP_DIRECT	GO:0014012~peripheral nervous system axon regeneration	3	2.91262	0.000654315	MMP2, TNC, TSPO
Module 4	GOTERM_BP_DIRECT	GO:0035725~sodium ion transmembrane transport	8	8.24742	2.78418e-07	SLC4A8, SLC6A1, SCN2A, ASIC2, SCN3B, SCN3A, CACNA1G, SLC8A2
	GOTERM_BP_DIRECT	GO:0034765~regulation of ion transmembrane transport	8	8.24742	2.02541e-06	KCNK10, KCNB1, SCN2A, ASIC2, SCN3B, SCN3A, CACNA1E, CACNA1G
	GOTERM_BP_DIRECT	GO:0007268~chemical synaptic transmission	9	9.27835	1.47711e-05	NRXN1, PCDH8, SLC6A1, ASIC2, SLC1A6, GRIN2B, CACNA1E, GABRG2, CACNA1G
	GOTERM_BP_DIRECT	GO:0007411~axon guidance	8	8.24742	1.52203e-05	LGI1, EPHA5, DSCAM, CHL1, EPHA8, NRXN1, CNTN1, TNR
	GOTERM_BP_DIRECT	GO:0031175~neuron projection development	7	7.21649	1.67372e-05	LGI1, GPRIN3, CNTNAP2, EPHA8, NRXN1, CNTN1, RGMA
	GOTERM_BP_DIRECT	GO:0086010~membrane depolarization during action potential	4	4.12371	4.37047e-05	SCN2A, SCN3B, SCN3A, CACNA1G
	GOTERM_BP_DIRECT	GO:0007416~synapse assembly	5	5.15464	0.000201556	DSCAM, CLSTN3, SLITRK1, NRXN1, ADD2
	GOTERM_BP_DIRECT	GO:0030534~adult behavior	4	4.12371	0.000273673	CNTNAP2, SLITRK1, NRXN1, GABRG2
	GOTERM_BP_DIRECT	GO:0090129~positive regulation of synapse maturation	3	3.09278	0.000670421	CAMK2B, NRXN1, ADGRL1
	GOTERM_BP_DIRECT	GO:0007155~cell adhesion	10	10.3093	0.00069266	CNTNAP2, DSCAM, CHL1, PCDHGB4, EPHA8, NCAN, PCDH8, CNTN1, TNR, OPCML
Module 5	GOTERM_BP_DIRECT	GO:0086002~cardiac muscle cell action potential involved in contraction	4	4.65116	2.639e-05	CACNA2D1, CACNA1D, CACNA1C, SCN1A
	GOTERM_BP_DIRECT	GO:0007158~neuron cell-cell adhesion	4	4.65116	3.19598e-05	NRXN2, CNTN4, NCAM2, ASTN2
	GOTERM_BP_DIRECT	GO:0007411~axon guidance	7	8.13953	5.81164e-05	ROBO2, NRP1, FLRT2, PTPRO, UNC5D, CNTN4, DSCAML1
	GOTERM_BP_DIRECT	GO:0098703~calcium ion import across plasma membrane	4	4.65116	9.33725e-05	CACNA2D1, CACNA1D, CACNA1C, SLC8A1
	GOTERM_BP_DIRECT	GO:0006816~calcium ion transport	5	5.81395	0.000319401	GRIN3A, CACNA2D1, CACNA1D, ATP2B2, CACNA1C
	GOTERM_BP_DIRECT	GO:0007268~chemical synaptic transmission	7	8.13953	0.000342132	CHRM2, GRM7, GABRA3, NRXN2, GRIK2, DOC2B, SYN2
	GOTERM_BP_DIRECT	GO:0086091~regulation of heart rate by cardiac conduction	4	4.65116	0.000405141	CACNA2D1, CACNA1D, CACNA1C, KCNJ3
	GOTERM_BP_DIRECT	GO:0086012~membrane depolarization during cardiac muscle cell action potential	3	3.48837	0.000872647	CACNA1D, CACNA1C, SLC8A1
	GOTERM_BP_DIRECT	GO:0070588~calcium ion transmembrane transport	5	5.81395	0.000936782	GRIN3A, CACNA1D, ATP2B2, CACNA1C, SLC8A1
	GOTERM_BP_DIRECT	GO:0060402~calcium ion transport into cytosol	3	3.48837	0.00102884	CACNA2D1, CACNA1C, SLC8A1
Module 6	GOTERM_BP_DIRECT	GO:0007155~cell adhesion	16	18.1818	9.15632e-09	IL32, COL18A1, VCAM1, ITGA3, LAMA4, ITGB3, LAMB1, THBS1, CLDN6, COL5A1, COL6A2, SSPN, COL8A1, ADAM9, CCN2, CCN1
	GOTERM_BP_DIRECT	GO:0030198~extracellular matrix organization	9	10.2273	3.46147e-07	COL18A1, COL1A2, OLFML2B, COL5A1, COL4A1, ADAMTS1, COL8A1, CCN1, FBLN2
	GOTERM_BP_DIRECT	GO:0016477~cell migration	9	10.2273	1.53586e-05	PDGFRB, TGFB2, COL5A1, ITGB3, ADAM9, LAMB1, CCN2, PARP9, THBS1
	GOTERM_BP_DIRECT	GO:0008285~negative regulation of cell proliferation	11	12.5	2.23672e-05	COL18A1, TGFB2, ADAMTS1, TNFRSF9, DLC1, IGFBP3, PDPN, PMP22, LIF, ADM, THBS1
	GOTERM_BP_DIRECT	GO:0001666~response to hypoxia	7	7.95455	0.000114614	TGFB2, VCAM1, PLAU, SLC2A1, ADM, PLAT, THBS1
	GOTERM_BP_DIRECT	GO:0007507~heart development	7	7.95455	0.000315452	TGFB2, GJA1, OXTR, SPARC, ITGA3, ADM, FBN1
	GOTERM_BP_DIRECT	GO:0014909~smooth muscle cell migration	3	3.40909	0.000365752	PLAU, ITGB3, PLAT
	GOTERM_BP_DIRECT	GO:0010811~positive regulation of cell-substrate adhesion	4	4.54545	0.000552152	ITGA3, COL8A1, CCN1, FBLN2
	GOTERM_BP_DIRECT	GO:0033627~cell adhesion mediated by integrin	4	4.54545	0.000552152	ITGA3, ITGB3, ADAM9, FBN1
	GOTERM_BP_DIRECT	GO:0003007~heart morphogenesis	4	4.54545	0.000742305	TGFB2, COL5A1, DLC1, ALPK2
Module 7	GOTERM_BP_DIRECT	GO:0007268~chemical synaptic transmission	10	11.9048	3.30535e-07	GABRB3, GABRA2, SYT5, UNC13C, GRM5, HRH1, SV2C, RIT2, TAC1, GRIN1
	GOTERM_BP_DIRECT	GO:0042391~regulation of membrane potential	6	7.14286	3.56592e-05	GABRB3, GABRA2, KCNH4, KCNA5, HCN1, GRIN1
	GOTERM_BP_DIRECT	GO:0006836~neurotransmitter transport	4	4.7619	0.000484289	GABRA2, SV2C, SLC6A17, ICA1
	GOTERM_BP_DIRECT	GO:0035725~sodium ion transmembrane transport	5	5.95238	0.000492145	SLC24A2, TRPM2, CACNA1I, SLC6A17, HCN1
	GOTERM_BP_DIRECT	GO:0050796~regulation of insulin secretion	4	4.7619	0.000633718	ICA1, KCNA5, ADCY8, GCK
	GOTERM_BP_DIRECT	GO:0071805~potassium ion transmembrane transport	5	5.95238	0.00110254	SLC24A2, KCNH4, KCNA2, KCNA5, HCN1
	GOTERM_BP_DIRECT	GO:0070509~calcium ion import	3	3.57143	0.00373969	SLC24A2, CACNA1I, GCK
	GOTERM_BP_DIRECT	GO:0007613~memory	4	4.7619	0.00423879	SLC24A2, HRH1, ADCY8, SORCS3
	GOTERM_BP_DIRECT	GO:0007411~axon guidance	5	5.95238	0.00443687	SEMA4A, EPHA6, CNTN5, LRTM2, SLIT3
	GOTERM_BP_DIRECT	GO:0050919~negative chemotaxis	3	3.57143	0.00849949	SEMA4A, LRTM2, SLIT3
Module 8	GOTERM_BP_DIRECT	GO:0035095~behavioral response to nicotine	3	5.66038	0.000149723	GRM2, CHRNA3, CHRNB4
	GOTERM_BP_DIRECT	GO:0007271~synaptic transmission, cholinergic	3	5.66038	0.00156393	CHRNA3, CHRNB4, ADORA2A
	GOTERM_BP_DIRECT	GO:0050767~regulation of neurogenesis	3	5.66038	0.00305588	HES6, HEY1, DLL1
	GOTERM_BP_DIRECT	GO:0030198~extracellular matrix organization	4	7.54717	0.00606123	SMOC1, ADAMTSL2, PAPLN, ADAMTS6
	GOTERM_BP_DIRECT	GO:0060084~synaptic transmission involved in micturition	2	3.77358	0.00703086	CHRNA3, CHRNB4
	GOTERM_BP_DIRECT	GO:0045665~negative regulation of neuron differentiation	3	5.66038	0.00932977	DISP3, HEY1, DLL1
	GOTERM_BP_DIRECT	GO:0060079~excitatory postsynaptic potential	3	5.66038	0.00932977	CHRNA3, CHRNB4, ADORA2A
	GOTERM_BP_DIRECT	GO:0006915~apoptotic process	6	11.3208	0.0114152	PLK3, BCL2L11, ADORA2A, UNC5A, SEPTIN4, GADD45G
	GOTERM_BP_DIRECT	GO:0007626~locomotory behavior	3	5.66038	0.0170235	CHRNA3, CHRNB4, ADORA2A
	GOTERM_BP_DIRECT	GO:0002315~marginal zone B cell differentiation	2	3.77358	0.0209479	MFNG, DLL1
Module 9	GOTERM_BP_DIRECT	GO:0009611~response to wounding	3	6.66667	0.0064726	SLC1A2, FN1, SLC1A3
	GOTERM_BP_DIRECT	GO:0009410~response to xenobiotic stimulus	4	8.88889	0.0083362	HSD11B2, CPS1, SLC1A2, SLC1A3
	GOTERM_BP_DIRECT	GO:0070779~D-aspartate import	2	4.44444	0.00884352	SLC1A2, SLC1A3
	GOTERM_BP_DIRECT	GO:0042493~response to drug	4	8.88889	0.0149346	HSD11B2, CPS1, SLC1A2, SLC1A3
	GOTERM_BP_DIRECT	GO:0071314~cellular response to cocaine	2	4.44444	0.0158636	SLC1A2, SLC1A3
	GOTERM_BP_DIRECT	GO:0098712~L-glutamate import across plasma membrane	2	4.44444	0.0158636	SLC1A2, SLC1A3
	GOTERM_BP_DIRECT	GO:0007218~neuropeptide signaling pathway	3	6.66667	0.0162618	SORCS1, SORCS2, MCHR1
	GOTERM_BP_DIRECT	GO:0070633~transepithelial transport	2	4.44444	0.0176111	SLC1A2, SLC1A3
	GOTERM_BP_DIRECT	GO:0033622~integrin activation	2	4.44444	0.0176111	MZB1, FN1
	GOTERM_BP_DIRECT	GO:0070207~protein homotrimerization	2	4.44444	0.0263034	SLC1A2, CLYBL
Module 10	GOTERM_BP_DIRECT	GO:0009617~response to bacterium	2	9.52381	0.0171282	C3, DHX58
Module 11	GOTERM_BP_DIRECT	GO:0051301~cell division	9	32.1429	3.55578e-08	CENPF, KIF18B, PRC1, KIF14, TACC3, BUB1B, BUB1, CDC25B, AURKA
	GOTERM_BP_DIRECT	GO:0000278~mitotic cell cycle	6	21.4286	1.75077e-06	CENPF, KIF18B, BUB1B, CDC25B, AURKA, CIT
	GOTERM_BP_DIRECT	GO:0000281~mitotic cytokinesis	4	14.2857	6.23767e-05	ANLN, ESPL1, KIF20A, CIT
	GOTERM_BP_DIRECT	GO:0000086~G2/M transition of mitotic cell cycle	4	14.2857	6.94385e-05	SKP2, CDC25B, AURKA, CIT
	GOTERM_BP_DIRECT	GO:0010389~regulation of G2/M transition of mitotic cell cycle	3	10.7143	0.000104392	CENPF, KIF14, AURKA
	GOTERM_BP_DIRECT	GO:0007094~mitotic spindle assembly checkpoint	3	10.7143	0.000608867	CENPF, BUB1B, BUB1
	GOTERM_BP_DIRECT	GO:0032467~positive regulation of cytokinesis	3	10.7143	0.00151633	KIF14, CDC25B, CIT
	GOTERM_BP_DIRECT	GO:0032465~regulation of cytokinesis	3	10.7143	0.00159077	PRC1, KIF20A, AURKA
	GOTERM_BP_DIRECT	GO:0007018~microtubule-based movement	3	10.7143	0.00679615	KIF18B, KIF14, KIF20A
	GOTERM_BP_DIRECT	GO:0051754~meiotic sister chromatid cohesion, centromeric	2	7.14286	0.00702793	BUB1B, BUB1
Module 12	GOTERM_BP_DIRECT	GO:0051896~regulation of protein kinase B signaling	2	8.69565	0.0186344	NTRK1, SESN3
	GOTERM_BP_DIRECT	GO:0030154~cell differentiation	4	17.3913	0.0304594	NTRK1, SYT2, EYA2, NHLH1
	GOTERM_BP_DIRECT	GO:0008285~negative regulation of cell proliferation	3	13.0435	0.0813514	NTRK1, DLL4, ZBTB16
