# Supplementary material for: Single-cell glycome and transcriptome profiling uncovers the glycan signature of each cell subpopulation of human iPSC-derived neurons
Source: Stem Cell Reports. 2025 Sep 4;20(10):102631. doi: 10.1016/j.stemcr.2025.102631 (PMC12790714; doi:10.1016/j.stemcr.2025.102631)
Supplement: Table S11. List of antibodies or lectins used in fluorescence staining and flow cytometry [file mmc12.xlsx]

## Sheet: Table S11
Table S11. List of antibodies or lectins used in fluorescence staining and flowcytometry
Target Antigen	Company	Catalog Number	Dilution	Fluorophore
Nestin	BD Biosciences	561230	1/20	PE
PAX6	BD Biosciences	561552	1/20	PE
TUJ1	Merck	MAB1637	1/500	–
FOXG1	Abcam	ab18259	1/500	–
TBR1	Abcam	ab31940	1/200	–
Ctip2	Abcam	ab18465	1/500	–
GAD67	Merck	MAB5406	1/500	–
rLSLN	In-house	–	1 μg/ml	PE
SSEA1	Merck	MAB4301	1/100	–
Anti-mouse IgM	Merck	AP128C	1/1000	Cy3
Anti-mouse IgG	Invitrogen (Thermo Fisher Scientific)	A-11001	1/1000	Alexa Fluor 488
