# Supplementary material for: Single-cell glycome and transcriptome profiling uncovers the glycan signature of each cell subpopulation of human iPSC-derived neurons
Source: Stem Cell Reports. 2025 Sep 4;20(10):102631. doi: 10.1016/j.stemcr.2025.102631 (PMC12790714; doi:10.1016/j.stemcr.2025.102631)
Supplement: Table S12. Primer sequence for qRT-PCR [file mmc13.xlsx]

## Sheet: Table S12
Table S12. Primer sequence for qRT-PCR
Primer name	Sequence
GAPDH-forward qPCR	GGCTGGCATTGCCCTCAACG
GAPDH-reverse qPCR	AGGGACTCCCCAGCAGTGAG
OCT4-forward qPCR	GGAAGGAATTGGGAACACAAAGG
OCT4-reverse qPCR	AACTTCACCTTCCCTCCAACCA
NES-forward qPCR	CAGCGTTGGAACAGAGGTTGG
NES-reverse qPCR	TGGCACAGGTGTCTCAAGGGTAG
SOX1-forward qPCR	GTCCATCTTTGCTTGGGAAA
SOX1-reverse qPCR	TAGCCAGGTTGCGAAGAACT
PAX6-forward qPCR	GTCCATCTTTGCTTGGGAAA
PAX6-reverse qPCR	TAGCCAGGTTGCGAAGAACT
TUBB3-forward qPCR	CAACCAGATCGGGGCCAAGTT
TUBB3-reverse qPCR	GAGGCACGTACTTGTGAGAAGA
MAP2-forward qPCR	GGATCAACGGAGAGCTGAC
MAP2-reverse qPCR	TCAGGACTGCTACAGCCTCA
GFAP-forward qPCR	GTGAAGACCGTGGAGATGCG
GFAP-reverse qPCR	TGCCTCACATCACATCCTTGT
FOXG1-forward qPCR	GCGCAAATGCCGCATAAAT
FOXG1-reverse qPCR	AAACACGGGCATATGACCACAG
TBR1-forward qPCR	GGGCTCACTGGATGCGCCAAG
TBR1-reverse qPCR	TCCGTGCCGTCCTCGTTCACT
CTIP2-forward qPCR	GGTGCCTGCTATGACAAGG
CTIP2-reverse qPCR	GGCTCGGACACTTTCCTGAG
CUX1-forward qPCR	GCTCTCATCGGCCAATCAC
CUX1-reverse qPCR	TCTATGGCCTGCTCCACG
GAD67-forward qPCR	GTTTCCCGCTCCAAGAGAAT
GAD67-reverse qPCR	TGGAGTTGTTGGACAAGCTG
TH-forward qPCR	GTGCTAAACCTGCTCTTCTC
TH-reverse qPCR	GCTTCAAACGTCTCAAACAC
PRPH-forward qPCR	CGGTTCTGATCAAGACCATTGAGA
PRPH-reverse qPCR	GCAGAAGACTTGTCCAGCTCA
HB9-forward qPCR	CTTTTTGCTGCGTTTCCATT
HB9-reverse qPCR	GCACCAGTTCAAGCTCAACA
PDGFRB-forward qPCR	TGCAGACATCGAGTCCTCCAAC
PDGFRB-reverse qPCR	GCTTAGCACTGGAGACTCGTTG
ACTA2-forward qPCR	TATCCCCGGGACTAAGACGG
ACTA2-reverse qPCR	CACCATCACCCCCTGATGTC
DCX-forward qPCR	TATGCGCCGAAGCAAGTCTCCA
DCX-reverse qPCR	CATCCAAGGACAGAGGCAGGTA
MAP1B-forward qPCR	ACCACTCCTGAGGTCAAAGCTG
MAP1B-reverse qPCR	GCACAGCAGATGACTTGGTCGT
NGFR-forward qPCR	CCTCATCCCTGTCTATTGCTCC
NGFR-reverse qPCR	GTTGGCTCCTTGCTTGTTCTGC
SOX9-forward qPCR	AGGAAGCTCGCGGACCAGTAC
SOX9-reverse qPCR	GGTGGTCCTTCTTGTGCTGCAC
SOX10-forward qPCR	ATGAACGCCTTCATGGTGTGGG
SOX10-reverse qPCR	CGCTTGTCACTTTCGTTCAGCAG
